# Supplementary material for: 1-Benzoyl-3-(5-quinol­yl)thio­urea
Source: Acta Crystallogr Sect E Struct Rep Online. 2009 Jan 14;65(Pt 2):o308. doi: 10.1107/S1600536809000932 (PMC2968342; doi:10.1107/S1600536809000932)
Supplement: Supplementary file 1 [file e-65-0o308-sup1.cif]

##############################################################################
###                                                                        ###
###        Electronic paper (Acta Crystallographica Section E)             ###
###                                                                        ###
##############################################################################
#                                                                            #
# This CIF contains the data in a paper accepted for publication in Acta     #
# Crystallographica Section E. It conforms to the requirements of Notes      #
# for Authors for Section E, and has been peer reviewed under the auspices   #
# of the IUCr Commission on Journals.                                        #
#                                                                            #
# Full details of the Crystallographic Information File format               #
# are given in the paper "The Crystallographic Information File (CIF):       #
# a New Standard Archive File for Crystallography" by S. R. Hall, F. H.      #
# Allen and I. D. Brown [Acta Cryst. (1991), A47, 655-685].                  #
#                                                                            #
# The current version of the core CIF dictionary is obtainable from          #
# ftp://ftp.iucr.org/pub/cif_core.dic. The current version number is 2.4.    #
#                                                                            #
# Software is freely available for graphical display of the structure(s) in  #
# this CIF.  For information consult the CIF home page http://www.iucr.org/  #
# cif/home.html                                                              #
#                                                                            #
# This file may be used for bona fide research purposes within the           #
# scientific community so long as proper attribution is given to the journal # 
# article from which it was obtained.                                        #
#                                                                            #
##############################################################################
                                             
data_global
_journal_date_recd_electronic     2008-12-01
_journal_date_accepted     2009-01-08
_journal_name_full     'Acta Crystallographica, Section E'
_journal_year     2009
_journal_volume     65
_journal_issue      2
_journal_page_first     o308
_journal_page_last     o308
_journal_paper_category     QO
_journal_coeditor_code     HG2453
_publ_contact_author_name     'Wei, Chang-Mei Prof. Dr.'
_publ_contact_author_address
;
Department of Chemistry of Huaiyin Teachers College
Jangsu Key Laboratory for Chemistry of Low-Dimensional Materials
Huaian 223300
People's Republic of China
;
_publ_contact_author_email     wangyyx2008@163.com
_publ_contact_author_fax     86-517-83525369
_publ_contact_author_phone     86-517-83525040
_publ_section_title
;
1-Benzoyl-3-(5-quinolyl)thiourea
;
loop_
    _publ_author_name
    _publ_author_address
    'Du, Wen-Hu'
;
College of Science
Nanjing University of Technology
Nanjing 210009
People's Republic of China
and
Department of Chemistry of Huaiyin Teachers College
Huaian 223300
People's Republic of China
;
    'Wei, Chang-Mei'
;
Department of Chemistry of Huaiyin Teachers College
Huaian 223300, People?s Republic of China
Jangsu Key Laboratory for Chemistry of Low-Dimensional Materials
Huaian 223300
People's Republic of China
;
    'Wang, Wei-Feng'
;
College of Science
Nanjing University of Technology
Nanjing 210009
People's Republic of China
and
Department of Chemistry of Huaiyin Teachers College
Huaian 223300
People's Republic of China
;
data_I
_chemical_name_systematic
;
1-Benzoyl-3-(5-quinolyl)thiourea
;
_chemical_name_common
;
;
_chemical_formula_moiety     'C17 H13 N3 O S'
_chemical_formula_sum     'C17 H13 N3 O S'
_chemical_formula_iupac     'C17 H13 N3 O S'
_chemical_formula_weight     307.36
_chemical_melting_point     ?
_chemical_melting_point_gt     446.2
_chemical_melting_point_lt     446.7
_symmetry_cell_setting     Monoclinic
_symmetry_space_group_name_H-M     'P 21/n'
_symmetry_space_group_name_Hall     '-P 2yn'
loop_
    _symmetry_equiv_pos_as_xyz
    'x, y, z'
    '-x+1/2, y+1/2, -z+1/2'
    '-x, -y, -z'
    'x-1/2, -y-1/2, z-1/2'
_cell_length_a     5.08750(10)
_cell_length_b     16.1718(4)
_cell_length_c     18.2847(4)
_cell_angle_alpha     90.00
_cell_angle_beta     95.892(2)
_cell_angle_gamma     90.00
_cell_volume     1496.41(6)
_cell_formula_units_Z     4
_cell_measurement_reflns_used     3090
_cell_measurement_theta_min     2.2395
_cell_measurement_theta_max     22.4185
_cell_measurement_temperature     296(2)
_exptl_crystal_description     rod
_exptl_crystal_colour     yellow
_exptl_crystal_size_max     0.40
_exptl_crystal_size_mid     0.30
_exptl_crystal_size_min     0.20
_exptl_crystal_density_diffrn     1.364
_exptl_crystal_density_meas     ?
_exptl_crystal_density_method     'not measured'
_exptl_crystal_F_000     640
_exptl_absorpt_coefficient_mu     0.221
_exptl_absorpt_correction_type     psi-scan
_exptl_absorpt_process_details     '(North <i>et al.</i>,  1968)'
_exptl_absorpt_correction_T_min     0.9389
_exptl_absorpt_correction_T_max     0.9688
_exptl_special_details
;
;
_diffrn_ambient_temperature     296(2)
_diffrn_radiation_type     MoK\a
_diffrn_radiation_wavelength     0.71073
_diffrn_radiation_source     'fine-focus sealed tube'
_diffrn_radiation_monochromator     graphite
_diffrn_measurement_device_type     'Enraf--Nonius CAD-4'
_diffrn_measurement_method     \w/2\q
_diffrn_detector_area_resol_mean     ?
_diffrn_reflns_number     13322
_diffrn_reflns_av_R_equivalents     0.0321
_diffrn_reflns_av_sigmaI/netI     0.0331
_diffrn_reflns_theta_min     1.68
_diffrn_reflns_theta_max     27.43
_diffrn_reflns_theta_full     27.43
_diffrn_measured_fraction_theta_max     1.000
_diffrn_measured_fraction_theta_full     1.000
_diffrn_reflns_limit_h_min     -6
_diffrn_reflns_limit_h_max     6
_diffrn_reflns_limit_k_min     -20
_diffrn_reflns_limit_k_max     18
_diffrn_reflns_limit_l_min     -23
_diffrn_reflns_limit_l_max     23
_diffrn_standards_number     3
_diffrn_standards_interval_count     97
_diffrn_standards_interval_time     ?
_diffrn_standards_decay_%     2.12
_refine_special_details
;
 Refinement of F^2^ against ALL reflections. The weighted R-factor wR and
 goodness of fit S are based on F^2^, conventional R-factors R are based
 on F, with F set to zero for negative F^2^. The threshold expression of
 F^2^ > 2sigma(F^2^) is used only for calculating R-factors(gt) etc. and is
 not relevant to the choice of reflections for refinement. R-factors based
 on F^2^ are statistically about twice as large as those based on F, and R-
 factors based on ALL data will be even larger.
;
_reflns_number_total     3411
_reflns_number_gt     2184
_reflns_threshold_expression     I>2\s(I)
_refine_ls_structure_factor_coef     Fsqd
_refine_ls_matrix_type     full
_refine_ls_R_factor_all     0.0829
_refine_ls_R_factor_gt     0.0478
_refine_ls_wR_factor_gt     0.1132
_refine_ls_wR_factor_ref     0.1286
_refine_ls_goodness_of_fit_ref     1.044
_refine_ls_restrained_S_all     1.045
_refine_ls_number_reflns     3411
_refine_ls_number_parameters     207
_refine_ls_number_restraints     2
_refine_ls_hydrogen_treatment     mixed
_refine_ls_weighting_scheme     calc
_refine_ls_weighting_details
         'calc w=1/[\s^2^(Fo^2^)+(0.0482P)^2^+0.4696P] where P=(Fo^2^+2Fc^2^)/3'
_atom_sites_solution_hydrogens     geom
_atom_sites_solution_primary     direct
_atom_sites_solution_secondary     difmap
_refine_ls_shift/su_max     0.000
_refine_ls_shift/su_mean     0.000
_refine_diff_density_max     0.295
_refine_diff_density_min     -0.221
_refine_ls_extinction_method     none
_refine_ls_extinction_coef     ?
loop_
    _atom_type_symbol
    _atom_type_description
    _atom_type_scat_dispersion_real
    _atom_type_scat_dispersion_imag
    _atom_type_scat_source
    'C' 'C' 0.0033 0.0016
                         'International Tables Vol C Tables 4.2.6.8 and 6.1.1.4'
    'H' 'H' 0.0000 0.0000
                         'International Tables Vol C Tables 4.2.6.8 and 6.1.1.4'
    'N' 'N' 0.0061 0.0033
                         'International Tables Vol C Tables 4.2.6.8 and 6.1.1.4'
    'O' 'O' 0.0106 0.0060
                         'International Tables Vol C Tables 4.2.6.8 and 6.1.1.4'
    'S' 'S' 0.1246 0.1234
                         'International Tables Vol C Tables 4.2.6.8 and 6.1.1.4'
_computing_data_collection     'CAD-4 Software (Enraf--Nonius, 1989)'
_computing_cell_refinement     'CAD-4 Software (Enraf--Nonius, 1989)'
_computing_data_reduction     'XCAD4 (Harms & Wocadlo, 1995)'
_computing_structure_solution     'SHELXTL (Sheldrick, 2008)'
_computing_structure_refinement     'SHELXTL (Sheldrick, 2008)'
_computing_molecular_graphics     'SHELXTL (Sheldrick, 2008)'
_computing_publication_material     'SHELXTL (Sheldrick, 2008)'
loop_
    _atom_site_type_symbol
    _atom_site_label
    _atom_site_fract_x
    _atom_site_fract_y
    _atom_site_fract_z
    _atom_site_U_iso_or_equiv
    _atom_site_adp_type
    _atom_site_calc_flag
    _atom_site_refinement_flags
    _atom_site_occupancy
    _atom_site_disorder_assembly
    _atom_site_disorder_group
    S S1 -0.00333(14) 0.14855(4) 0.20925(4) 0.0704(2) Uani d . 1 . .
    O O1 0.5088(4) 0.09876(10) 0.02568(9) 0.0724(5) Uani d . 1 . .
    N N1 0.2883(4) 0.17950(11) 0.10117(10) 0.0503(4) Uani d D 1 . .
    N N2 0.2175(4) 0.04129(12) 0.12428(10) 0.0602(5) Uani d D 1 . .
    C C17 0.2711(4) -0.05169(12) 0.23117(11) 0.0442(5) Uani d . 1 . .
    C C13 0.1919(4) -0.12237(12) 0.26802(11) 0.0482(5) Uani d . 1 . .
    C C7 0.4431(5) 0.16753(13) 0.04478(11) 0.0524(5) Uani d . 1 . .
    N N3 0.3173(4) -0.14846(11) 0.33306(10) 0.0579(5) Uani d . 1 . .
    C C1 0.5204(4) 0.24240(13) 0.00465(10) 0.0470(5) Uani d . 1 . .
    C C16 0.4940(4) -0.00801(14) 0.26304(13) 0.0558(6) Uani d . 1 . .
    H H13 0.5538 0.0389 0.2404 0.067 Uiso calc R 1 . .
    C C8 0.1748(4) 0.11985(13) 0.14277(11) 0.0511(5) Uani d . 1 . .
    C C12 -0.0297(5) -0.16872(13) 0.23615(14) 0.0582(6) Uani d . 1 . .
    H H10 -0.0850 -0.2156 0.2597 0.070 Uiso calc R 1 . .
    C C9 0.1265(4) -0.02866(13) 0.16352(12) 0.0520(5) Uani d . 1 . .
    C C11 -0.1587(5) -0.14385(14) 0.17142(14) 0.0607(6) Uani d . 1 . .
    H H9 -0.3023 -0.1745 0.1508 0.073 Uiso calc R 1 . .
    C C2 0.7141(5) 0.23490(16) -0.04248(13) 0.0650(6) Uani d . 1 . .
    H H1 0.8019 0.1848 -0.0458 0.078 Uiso calc R 1 . .
    C C15 0.6203(5) -0.03616(15) 0.32799(13) 0.0621(6) Uani d . 1 . .
    H H12 0.7686 -0.0090 0.3502 0.075 Uiso calc R 1 . .
    C C14 0.5228(5) -0.10613(16) 0.36003(13) 0.0637(6) Uani d . 1 . .
    H H11 0.6111 -0.1242 0.4042 0.076 Uiso calc R 1 . .
    C C6 0.3941(5) 0.31702(15) 0.00781(13) 0.0658(7) Uani d . 1 . .
    H H5 0.2610 0.3232 0.0386 0.079 Uiso calc R 1 . .
    C C5 0.4626(6) 0.38332(17) -0.03438(14) 0.0784(8) Uani d . 1 . .
    H H4 0.3787 0.4340 -0.0308 0.094 Uiso calc R 1 . .
    C C4 0.6519(6) 0.37434(18) -0.08094(14) 0.0747(7) Uani d . 1 . .
    H H3 0.6947 0.4184 -0.1102 0.090 Uiso calc R 1 . .
    C C10 -0.0822(5) -0.07367(14) 0.13504(13) 0.0599(6) Uani d . 1 . .
    H H8 -0.1754 -0.0578 0.0909 0.072 Uiso calc R 1 . .
    C C3 0.7785(5) 0.30086(19) -0.08470(15) 0.0764(8) Uani d . 1 . .
    H H2 0.9100 0.2950 -0.1161 0.092 Uiso calc R 1 . .
    H H6 0.268(4) 0.2277(10) 0.1143(10) 0.043(6) Uiso d D 1 . .
    H H7 0.324(5) 0.0371(19) 0.0876(14) 0.115(11) Uiso d D 1 . .
loop_
    _atom_site_aniso_label
    _atom_site_aniso_U_11
    _atom_site_aniso_U_22
    _atom_site_aniso_U_33
    _atom_site_aniso_U_12
    _atom_site_aniso_U_13
    _atom_site_aniso_U_23
    S1 0.0932(5) 0.0458(4) 0.0790(4) 0.0004(3) 0.0421(4) 0.0001(3)
    O1 0.1085(14) 0.0473(10) 0.0671(10) 0.0049(9) 0.0359(10) -0.0030(8)
    N1 0.0701(12) 0.0363(10) 0.0461(10) 0.0012(9) 0.0131(9) 0.0013(8)
    N2 0.0852(15) 0.0426(11) 0.0558(12) 0.0015(10) 0.0220(11) 0.0056(9)
    C17 0.0501(11) 0.0343(10) 0.0503(11) 0.0001(9) 0.0159(9) -0.0048(9)
    C13 0.0589(13) 0.0362(11) 0.0522(12) 0.0016(9) 0.0189(10) -0.0032(9)
    C7 0.0653(14) 0.0480(13) 0.0443(11) 0.0010(10) 0.0080(10) -0.0033(9)
    N3 0.0709(13) 0.0490(11) 0.0550(11) 0.0006(10) 0.0123(10) 0.0033(9)
    C1 0.0554(12) 0.0489(12) 0.0368(10) -0.0039(10) 0.0048(9) 0.0001(9)
    C16 0.0594(14) 0.0449(13) 0.0664(14) -0.0077(10) 0.0227(12) -0.0067(11)
    C8 0.0664(14) 0.0387(12) 0.0493(11) 0.0025(10) 0.0108(10) 0.0039(9)
    C12 0.0687(15) 0.0393(12) 0.0692(15) -0.0076(10) 0.0199(12) -0.0077(10)
    C9 0.0642(14) 0.0401(12) 0.0536(12) 0.0027(10) 0.0154(11) -0.0035(10)
    C11 0.0597(14) 0.0515(14) 0.0711(15) -0.0089(11) 0.0068(12) -0.0150(12)
    C2 0.0682(15) 0.0633(16) 0.0668(15) 0.0042(12) 0.0220(13) 0.0018(12)
    C15 0.0542(14) 0.0669(16) 0.0655(15) -0.0073(12) 0.0077(12) -0.0149(12)
    C14 0.0670(16) 0.0664(16) 0.0581(14) 0.0028(13) 0.0084(12) 0.0030(12)
    C6 0.0821(17) 0.0613(15) 0.0584(14) 0.0085(13) 0.0276(13) 0.0110(11)
    C5 0.104(2) 0.0613(16) 0.0740(16) 0.0143(15) 0.0295(16) 0.0208(13)
    C4 0.0806(18) 0.0751(19) 0.0706(16) -0.0080(15) 0.0187(14) 0.0243(14)
    C10 0.0687(15) 0.0509(14) 0.0597(14) 0.0019(12) 0.0054(12) -0.0091(11)
    C3 0.0728(17) 0.086(2) 0.0761(17) -0.0040(15) 0.0362(14) 0.0121(15)
_geom_special_details
;
 All esds (except the esd in the dihedral angle between two l.s. planes)
 are estimated using the full covariance matrix. The cell esds are taken
 into account individually in the estimation of esds in distances, angles
 and torsion angles; correlations between esds in cell parameters are only
 used when they are defined by crystal symmetry. An approximate (isotropic)
 treatment of cell esds is used for estimating esds involving l.s. planes.
;
loop_
    _geom_bond_atom_site_label_1
    _geom_bond_atom_site_label_2
    _geom_bond_site_symmetry_2
    _geom_bond_distance
    _geom_bond_publ_flag
    S1 C8 . 1.655(2) ?
    O1 C7 . 1.223(2) ?
    N1 C7 . 1.374(3) ?
    N1 C8 . 1.390(3) ?
    N1 H6 . 0.826(15) ?
    N2 C8 . 1.338(3) ?
    N2 C9 . 1.441(3) ?
    N2 H7 . 0.909(17) ?
    C17 C13 . 1.407(3) ?
    C17 C16 . 1.410(3) ?
    C17 C9 . 1.422(3) ?
    C13 N3 . 1.358(3) ?
    C13 C12 . 1.427(3) ?
    C7 C1 . 1.490(3) ?
    N3 C14 . 1.304(3) ?
    C1 C6 . 1.371(3) ?
    C1 C2 . 1.379(3) ?
    C16 C15 . 1.369(3) ?
    C16 H13 . 0.9300 ?
    C12 C11 . 1.354(3) ?
    C12 H10 . 0.9300 ?
    C9 C10 . 1.347(3) ?
    C11 C10 . 1.391(3) ?
    C11 H9 . 0.9300 ?
    C2 C3 . 1.376(3) ?
    C2 H1 . 0.9300 ?
    C15 C14 . 1.389(3) ?
    C15 H12 . 0.9300 ?
    C14 H11 . 0.9300 ?
    C6 C5 . 1.386(3) ?
    C6 H5 . 0.9300 ?
    C5 C4 . 1.357(4) ?
    C5 H4 . 0.9300 ?
    C4 C3 . 1.357(4) ?
    C4 H3 . 0.9300 ?
    C10 H8 . 0.9300 ?
    C3 H2 . 0.9300 ?
loop_
    _geom_angle_atom_site_label_1
    _geom_angle_atom_site_label_2
    _geom_angle_atom_site_label_3
    _geom_angle_site_symmetry_1
    _geom_angle_site_symmetry_3
    _geom_angle
    _geom_angle_publ_flag
    C7 N1 C8 . . 127.96(19) ?
    C7 N1 H6 . . 116.7(14) ?
    C8 N1 H6 . . 115.2(14) ?
    C8 N2 C9 . . 123.42(19) ?
    C8 N2 H7 . . 112(2) ?
    C9 N2 H7 . . 124(2) ?
    C13 C17 C16 . . 117.8(2) ?
    C13 C17 C9 . . 118.79(19) ?
    C16 C17 C9 . . 123.39(19) ?
    N3 C13 C17 . . 122.7(2) ?
    N3 C13 C12 . . 118.3(2) ?
    C17 C13 C12 . . 118.9(2) ?
    O1 C7 N1 . . 122.5(2) ?
    O1 C7 C1 . . 120.3(2) ?
    N1 C7 C1 . . 117.14(19) ?
    C14 N3 C13 . . 117.0(2) ?
    C6 C1 C2 . . 118.1(2) ?
    C6 C1 C7 . . 123.1(2) ?
    C2 C1 C7 . . 118.6(2) ?
    C15 C16 C17 . . 118.6(2) ?
    C15 C16 H13 . . 120.7 ?
    C17 C16 H13 . . 120.7 ?
    N2 C8 N1 . . 115.68(19) ?
    N2 C8 S1 . . 124.54(17) ?
    N1 C8 S1 . . 119.78(16) ?
    C11 C12 C13 . . 119.5(2) ?
    C11 C12 H10 . . 120.2 ?
    C13 C12 H10 . . 120.2 ?
    C10 C9 C17 . . 120.8(2) ?
    C10 C9 N2 . . 120.8(2) ?
    C17 C9 N2 . . 118.35(19) ?
    C12 C11 C10 . . 121.7(2) ?
    C12 C11 H9 . . 119.1 ?
    C10 C11 H9 . . 119.1 ?
    C3 C2 C1 . . 120.6(2) ?
    C3 C2 H1 . . 119.7 ?
    C1 C2 H1 . . 119.7 ?
    C16 C15 C14 . . 118.7(2) ?
    C16 C15 H12 . . 120.6 ?
    C14 C15 H12 . . 120.6 ?
    N3 C14 C15 . . 125.1(2) ?
    N3 C14 H11 . . 117.4 ?
    C15 C14 H11 . . 117.4 ?
    C1 C6 C5 . . 120.8(2) ?
    C1 C6 H5 . . 119.6 ?
    C5 C6 H5 . . 119.6 ?
    C4 C5 C6 . . 120.1(3) ?
    C4 C5 H4 . . 119.9 ?
    C6 C5 H4 . . 119.9 ?
    C3 C4 C5 . . 119.8(2) ?
    C3 C4 H3 . . 120.1 ?
    C5 C4 H3 . . 120.1 ?
    C9 C10 C11 . . 120.3(2) ?
    C9 C10 H8 . . 119.9 ?
    C11 C10 H8 . . 119.9 ?
    C4 C3 C2 . . 120.6(2) ?
    C4 C3 H2 . . 119.7 ?
    C2 C3 H2 . . 119.7 ?
loop_
    _geom_torsion_atom_site_label_1
    _geom_torsion_atom_site_label_2
    _geom_torsion_atom_site_label_3
    _geom_torsion_atom_site_label_4
    _geom_torsion_site_symmetry_1
    _geom_torsion_site_symmetry_2
    _geom_torsion_site_symmetry_3
    _geom_torsion_site_symmetry_4
    _geom_torsion
    _geom_torsion_publ_flag
    C16 C17 C13 N3 . . . . 1.5(3) ?
    C9 C17 C13 N3 . . . . -179.51(18) ?
    C16 C17 C13 C12 . . . . -178.68(18) ?
    C9 C17 C13 C12 . . . . 0.3(3) ?
    C8 N1 C7 O1 . . . . -2.7(4) ?
    C8 N1 C7 C1 . . . . 174.7(2) ?
    C17 C13 N3 C14 . . . . -1.8(3) ?
    C12 C13 N3 C14 . . . . 178.4(2) ?
    O1 C7 C1 C6 . . . . 160.1(2) ?
    N1 C7 C1 C6 . . . . -17.3(3) ?
    O1 C7 C1 C2 . . . . -14.6(3) ?
    N1 C7 C1 C2 . . . . 168.0(2) ?
    C13 C17 C16 C15 . . . . -0.4(3) ?
    C9 C17 C16 C15 . . . . -179.3(2) ?
    C9 N2 C8 N1 . . . . 176.8(2) ?
    C9 N2 C8 S1 . . . . -4.2(3) ?
    C7 N1 C8 N2 . . . . -1.6(3) ?
    C7 N1 C8 S1 . . . . 179.31(18) ?
    N3 C13 C12 C11 . . . . 179.8(2) ?
    C17 C13 C12 C11 . . . . 0.0(3) ?
    C13 C17 C9 C10 . . . . -0.1(3) ?
    C16 C17 C9 C10 . . . . 178.8(2) ?
    C13 C17 C9 N2 . . . . -176.79(18) ?
    C16 C17 C9 N2 . . . . 2.1(3) ?
    C8 N2 C9 C10 . . . . 105.1(3) ?
    C8 N2 C9 C17 . . . . -78.2(3) ?
    C13 C12 C11 C10 . . . . -0.4(3) ?
    C6 C1 C2 C3 . . . . 0.3(3) ?
    C7 C1 C2 C3 . . . . 175.3(2) ?
    C17 C16 C15 C14 . . . . -0.4(3) ?
    C13 N3 C14 C15 . . . . 1.0(4) ?
    C16 C15 C14 N3 . . . . 0.1(4) ?
    C2 C1 C6 C5 . . . . -1.0(4) ?
    C7 C1 C6 C5 . . . . -175.7(2) ?
    C1 C6 C5 C4 . . . . 1.7(4) ?
    C6 C5 C4 C3 . . . . -1.6(4) ?
    C17 C9 C10 C11 . . . . -0.3(3) ?
    N2 C9 C10 C11 . . . . 176.3(2) ?
    C12 C11 C10 C9 . . . . 0.6(4) ?
    C5 C4 C3 C2 . . . . 0.9(4) ?
    C1 C2 C3 C4 . . . . -0.3(4) ?
loop_
    _geom_hbond_atom_site_label_D
    _geom_hbond_atom_site_label_H
    _geom_hbond_atom_site_label_A
    _geom_hbond_site_symmetry_A
    _geom_hbond_distance_DH
    _geom_hbond_distance_HA
    _geom_hbond_distance_DA
    _geom_hbond_angle_DHA
    _geom_hbond_publ_flag
    N1 H6 N3 2_555 0.825(17) 2.283(17) 3.100(3) 170.5(18) yes
    N2 H7 O1 . 0.91(3) 1.84(3) 2.619(3) 143(3) yes
    C6 H5 N3 2_555 0.9300 2.4600 3.252(3) 143.00 yes
