# Supplementary material for: 1-Benzoyl-3-(5-quinol­yl)thio­urea
Source: Acta Crystallogr Sect E Struct Rep Online. 2009 Jan 14;65(Pt 2):o308. doi: 10.1107/S1600536809000932 (PMC2968342; doi:10.1107/S1600536809000932)
Supplement: Supplementary file 2 [file e-65-0o308-Isup2.hkl]

# 
# h,k,l, Fc-squared, Fo-squared, sigma(Fo-squared) and status flag 
# 
data_I
_shelx_title ' d in P2(1)/n' 
_shelx_refln_list_code          4 
_shelx_F_calc_maximum      246.49 
_exptl_crystal_F_000       640.00 
_reflns_d_resolution_high  0.7714 
 
loop_ 
 _symmetry_equiv_pos_as_xyz 
 'x, y, z' 
 '-x+1/2, y+1/2, -z+1/2' 
 '-x, -y, -z' 
 'x-1/2, -y-1/2, z-1/2' 
 
_cell_length_a     5.0875 
_cell_length_b    16.1718 
_cell_length_c    18.2847 
_cell_angle_alpha  90.000 
_cell_angle_beta   95.892 
_cell_angle_gamma  90.000 
 
_shelx_F_squared_multiplier     1.000 
 
loop_ 
 _refln_index_h 
 _refln_index_k 
 _refln_index_l 
 _refln_F_squared_calc 
 _refln_F_squared_meas 
 _refln_F_squared_sigma 
 _refln_observed_status 
   2   0   0      447.96      475.21      6.37 o 
   4   0   0      532.81      528.84      8.68 o 
   6   0   0       29.17       29.54      5.25 o 
   1   1   0      661.08      581.61      5.85 o 
   2   1   0       18.11       18.56      0.99 o 
   3   1   0      223.45      226.34      3.43 o 
   4   1   0       38.66       50.11      2.26 o 
   5   1   0        1.70       -0.79      2.31 o 
   6   1   0        0.07       -0.50      2.56 o 
   0   2   0       95.39       75.26      3.75 o 
   1   2   0     1830.69     1662.20     16.28 o 
   2   2   0        2.33        3.46      0.73 o 
   3   2   0       54.38       59.80      1.84 o 
   4   2   0       70.97       66.14      2.73 o 
   5   2   0        0.00        0.98      2.43 o 
   6   2   0        1.61        5.03      4.00 o 
   1   3   0     4889.57     5131.98     43.33 o 
   2   3   0      162.09      162.95      2.99 o 
   3   3   0      450.73      450.14      5.17 o 
   4   3   0       70.67       79.01      2.98 o 
   5   3   0       11.40        3.79      2.84 o 
   6   3   0        0.00        2.19      4.10 o 
   0   4   0    11901.31    11766.61    232.88 o 
   1   4   0       46.09       61.53      1.41 o 
   2   4   0      961.00      875.79     10.18 o 
   3   4   0      106.14      127.47      2.59 o 
   4   4   0        8.01        5.76      1.57 o 
   5   4   0       15.55       19.55      3.60 o 
   6   4   0       18.84       20.74      7.92 o 
   1   5   0      202.33      207.62      4.44 o 
   2   5   0       21.94       24.81      1.61 o 
   3   5   0      306.70      303.78      4.73 o 
   4   5   0       28.26       30.77      2.78 o 
   5   5   0       26.91       25.13      4.04 o 
   6   5   0       37.59       39.00     11.73 o 
   0   6   0     3538.88     3433.97     53.22 o 
   1   6   0      103.06      102.90      3.69 o 
   2   6   0       38.21       44.02      1.69 o 
   3   6   0       36.02       35.68      2.46 o 
   4   6   0        2.29        3.11      1.86 o 
   5   6   0        8.72        8.20      3.09 o 
   6   6   0        4.79       -3.72      3.72 o 
   1   7   0     1317.85     1285.68     16.03 o 
   2   7   0      757.35      809.50      9.03 o 
   3   7   0        8.85        8.66      1.85 o 
   4   7   0        0.05        1.89      1.82 o 
   5   7   0       60.69       52.25      4.44 o 
   6   7   0        5.48       -2.69      4.03 o 
   0   8   0      606.57      568.32     13.84 o 
   1   8   0       22.77       29.91      2.09 o 
   2   8   0      490.31      461.98      9.61 o 
   3   8   0        0.15        4.62      2.02 o 
   4   8   0       14.34       14.39      2.80 o 
   5   8   0        1.58        1.40      2.56 o 
   6   8   0       43.39       46.30      7.37 o 
   1   9   0      858.68      856.76     12.39 o 
   2   9   0       73.77       84.83      3.33 o 
   3   9   0      703.97      673.84     12.21 o 
   4   9   0      106.53      109.87      5.35 o 
   5   9   0        2.84        3.50      2.68 o 
   0  10   0     1348.75     1323.83     25.83 o 
   1  10   0       56.05       54.02      2.90 o 
   2  10   0        7.45        7.87      1.70 o 
   3  10   0        8.30       12.36      2.47 o 
   4  10   0       11.27       11.25      3.75 o 
   5  10   0       24.01       27.08      4.43 o 
   1  11   0      595.44      559.61      7.97 o 
   2  11   0      208.27      177.72      4.90 o 
   3  11   0       37.16       46.92      4.19 o 
   4  11   0        0.00       -0.60      2.96 o 
   5  11   0       27.37       24.98      5.34 o 
   0  12   0        2.66        3.22      3.17 o 
   1  12   0      102.71       82.21      3.59 o 
   2  12   0      734.07      717.67     11.00 o 
   3  12   0       96.58       85.49      5.26 o 
   4  12   0       42.67       34.37      4.38 o 
   5  12   0       12.04       17.04      4.25 o 
   1  13   0       43.76       47.50      3.73 o 
   2  13   0      133.95      142.41      5.99 o 
   3  13   0      146.25      139.62      6.62 o 
   4  13   0        9.51        6.93      3.27 o 
   5  13   0        2.43        7.12      3.91 o 
   0  14   0      118.09      130.92      7.82 o 
   1  14   0       15.20       24.58      3.76 o 
   2  14   0       40.97       44.83      4.07 o 
   3  14   0        8.11        2.94      2.56 o 
   4  14   0        0.04        1.84      2.98 o 
   1  15   0      103.64       92.64      6.87 o 
   2  15   0       24.38       20.65      6.69 o 
   3  15   0        0.38       -0.15      3.27 o 
   4  15   0        0.40        0.13      3.80 o 
   0  16   0        9.61        9.86      5.04 o 
   1  16   0        0.10       -0.95      2.98 o 
   2  16   0      112.44      100.49     11.50 o 
   3  16   0        1.35       15.13      6.51 o 
   4  16   0        0.46       -0.92      3.12 o 
   1  17   0       69.75       75.90      6.90 o 
   2  17   0        0.00       -2.64      4.05 o 
   3  17   0       32.22       38.25      8.92 o 
   0  18   0        0.43        0.47      4.63 o 
   1  18   0        0.04        5.60      3.75 o 
   2  18   0        0.01        0.47      5.04 o 
   3  18   0        0.61       -0.47      5.57 o 
   1  19   0        6.08        4.01      3.99 o 
   2  19   0        1.45        0.18      5.16 o 
   0  20   0       12.07       35.08      8.68 o 
   1  20   0        1.18       -1.58      4.87 o 
  -5   0   1        4.77        5.86      3.29 o 
  -3   0   1     2759.51     2761.58     27.87 o 
  -1   0   1     2764.42     2522.68     39.36 o 
   1   0   1    16534.67    16280.62    447.57 o 
   3   0   1      424.84      409.05      8.36 o 
   5   0   1        1.27       -2.03      2.78 o 
  -6   1   1       11.08       16.44      3.78 o 
  -5   1   1       28.59       36.57      3.51 o 
  -4   1   1        2.97        2.86      1.38 o 
  -3   1   1       18.24       18.94      1.23 o 
  -2   1   1      153.87      182.93      2.69 o 
  -1   1   1       20.61       20.98      1.52 o 
   0   1   1     1509.60     1345.07     28.90 o 
   1   1   1     1458.29     1291.84     14.63 o 
   2   1   1      141.46      140.75      2.55 o 
   3   1   1      327.36      335.14      4.90 o 
   4   1   1       50.28       67.65      2.40 o 
   5   1   1        4.29        2.10      2.06 o 
   6   1   1        6.08        7.89      3.13 o 
  -6   2   1        0.11        4.29      3.88 o 
  -5   2   1        1.81        1.60      2.13 o 
  -4   2   1       50.16       56.19      3.14 o 
  -3   2   1       90.47       97.35      2.22 o 
  -2   2   1       86.07       89.66      1.96 o 
  -1   2   1     2050.58     1943.11     19.08 o 
   0   2   1      372.09      305.27      4.81 o 
   1   2   1     1835.48     1825.99     17.87 o 
   2   2   1     1372.51     1388.93     11.80 o 
   3   2   1        1.96        3.59      0.97 o 
   4   2   1      145.41      133.49      3.72 o 
   5   2   1        0.21       -1.98      1.98 o 
   6   2   1        0.24       -2.77      4.60 o 
  -6   3   1        2.95       -1.77      3.84 o 
  -5   3   1        3.84        4.89      2.44 o 
  -4   3   1       29.47       29.55      2.13 o 
  -3   3   1      121.12      134.93      2.79 o 
  -2   3   1      176.55      169.42      3.06 o 
  -1   3   1        4.41        4.91      1.09 o 
   0   3   1       36.19       31.04      1.44 o 
   1   3   1     3573.10     3293.19     28.78 o 
   2   3   1     1793.40     1734.13     15.30 o 
   3   3   1        6.80        6.24      1.05 o 
   4   3   1       27.13       31.08      2.18 o 
   5   3   1       58.25       55.84      6.36 o 
   6   3   1        0.01        2.43      4.10 o 
  -6   4   1        0.02       -1.71      3.93 o 
  -5   4   1        0.44       -0.66      3.13 o 
  -4   4   1       36.19       42.43      2.39 o 
  -3   4   1       33.25       34.21      1.55 o 
  -2   4   1      371.74      312.20      3.82 o 
  -1   4   1       15.59       23.48      1.39 o 
   0   4   1     3006.81     2749.46     29.69 o 
   1   4   1      332.51      372.95      4.65 o 
   2   4   1        0.70        5.78      1.10 o 
   3   4   1       35.23       53.12      1.91 o 
   4   4   1       10.47        6.29      1.72 o 
   5   4   1       79.77       89.66      6.38 o 
   6   4   1       11.77       12.22      9.39 o 
  -6   5   1        8.44       11.92      4.84 o 
  -5   5   1        0.44       -0.78      2.71 o 
  -4   5   1       54.43       61.71      4.52 o 
  -3   5   1      171.48      171.61      3.43 o 
  -2   5   1      197.40      194.15      3.42 o 
  -1   5   1        2.83        5.21      1.39 o 
   0   5   1       56.06       40.38      2.05 o 
   1   5   1     3695.22     3748.28     33.08 o 
   2   5   1        3.55        6.18      1.18 o 
   3   5   1      429.53      452.13      8.50 o 
   4   5   1        2.81        3.86      1.80 o 
   5   5   1        0.88       -0.77      2.20 o 
   6   5   1       15.53       12.84      4.93 o 
  -6   6   1        0.20        0.86      4.30 o 
  -5   6   1       33.49       31.55      3.73 o 
  -4   6   1        6.22        4.34      1.91 o 
  -3   6   1      104.71       98.92      4.09 o 
  -2   6   1     1296.03     1191.44     13.78 o 
  -1   6   1      629.37      645.02     10.76 o 
   0   6   1      678.60      672.03      9.66 o 
   1   6   1       81.27       80.63      1.95 o 
   2   6   1      394.84      400.13      5.52 o 
   3   6   1       17.77       22.05      2.17 o 
   4   6   1        5.44        6.67      3.02 o 
   5   6   1       23.05       32.46      4.13 o 
   6   6   1        0.37       -0.65      4.19 o 
  -6   7   1        0.44       -0.21      3.96 o 
  -5   7   1        8.47       10.14      2.97 o 
  -4   7   1        6.14       12.61      2.67 o 
  -3   7   1        2.40        5.99      1.87 o 
  -2   7   1       26.68       25.14      1.90 o 
  -1   7   1     1195.96     1392.61     18.34 o 
   0   7   1      166.13      175.54      4.89 o 
   1   7   1      252.64      243.38      4.14 o 
   2   7   1        0.33        6.12      1.81 o 
   3   7   1        2.68        4.75      1.87 o 
   4   7   1        0.57        0.83      1.74 o 
   5   7   1       25.98       19.59      3.49 o 
   6   7   1        0.07        4.68      4.96 o 
  -6   8   1        5.42        1.42      4.34 o 
  -5   8   1       20.10       17.73      3.23 o 
  -4   8   1      160.80      176.11     11.69 o 
  -3   8   1        9.22       12.25      2.37 o 
  -2   8   1     1067.48     1014.30     12.70 o 
  -1   8   1       20.75       30.95      2.67 o 
   0   8   1        7.28       15.43      1.83 o 
   1   8   1       44.60       52.02      2.20 o 
   2   8   1       82.27       78.22      2.90 o 
   3   8   1      158.06      152.83      5.12 o 
   4   8   1       71.40       69.46      4.39 o 
   5   8   1        5.20        9.35      3.07 o 
   6   8   1        5.64       11.23      5.10 o 
  -5   9   1       25.73       26.63      3.66 o 
  -4   9   1       35.27       22.03      3.60 o 
  -3   9   1      324.11      324.73      7.98 o 
  -2   9   1      145.53      136.05      4.01 o 
  -1   9   1     1300.54     1305.36     14.93 o 
   0   9   1      262.14      268.03      6.16 o 
   1   9   1      794.13      763.65     10.65 o 
   2   9   1      287.13      284.97      6.63 o 
   3   9   1        1.15        2.35      3.36 o 
   4   9   1        0.16       -0.38      2.05 o 
   5   9   1       12.71       15.28      3.86 o 
  -5  10   1        2.78        4.92      4.01 o 
  -4  10   1       19.48       17.13      3.47 o 
  -3  10   1       77.93       77.25      4.30 o 
  -2  10   1       13.24       11.00      1.80 o 
  -1  10   1      389.29      364.21      6.30 o 
   0  10   1       29.14       31.80      2.66 o 
   1  10   1       39.38       31.35      2.32 o 
   2  10   1      105.10      105.74      4.31 o 
   3  10   1       30.15       33.68      3.27 o 
   4  10   1        0.35       -0.22      2.01 o 
   5  10   1        8.38        2.00      3.12 o 
  -5  11   1        9.67       17.41      4.16 o 
  -4  11   1        5.65        4.96      2.77 o 
  -3  11   1       30.72       29.17      3.63 o 
  -2  11   1        2.41        1.06      1.57 o 
  -1  11   1       29.84       38.28      3.63 o 
   0  11   1       13.17       13.31      2.28 o 
   1  11   1       77.76       72.29      3.36 o 
   2  11   1       86.00       81.10      4.00 o 
   3  11   1       20.55       22.83      3.40 o 
   4  11   1        0.77        2.24      2.32 o 
   5  11   1        6.09        3.22      3.47 o 
  -5  12   1        8.27        8.67      3.68 o 
  -4  12   1       46.30       50.88      4.95 o 
  -3  12   1       25.77       23.76      3.61 o 
  -2  12   1      680.47      659.47     10.38 o 
  -1  12   1      627.48      609.90     14.03 o 
   0  12   1       75.64       78.24      4.18 o 
   1  12   1       27.81       26.44      2.49 o 
   2  12   1      682.87      687.02     10.74 o 
   3  12   1        4.07        7.21      4.19 o 
   4  12   1        8.96        8.95      2.82 o 
   5  12   1        1.76        1.58      3.24 o 
  -5  13   1        4.51        5.58      3.65 o 
  -4  13   1        7.30        5.72      3.11 o 
  -3  13   1        0.55        3.37      2.59 o 
  -2  13   1       34.05       35.19      3.09 o 
  -1  13   1      132.26      133.40      5.58 o 
   0  13   1      182.38      177.95      7.12 o 
   1  13   1       71.74       70.73      4.30 o 
   2  13   1      813.82      818.91     13.37 o 
   3  13   1        3.85        4.57      2.67 o 
   4  13   1        0.56        2.14      2.83 o 
   5  13   1        0.37       -3.24      3.24 o 
  -4  14   1        8.95        6.04      3.30 o 
  -3  14   1       33.62       22.19      5.57 o 
  -2  14   1       18.56       10.68      6.63 o 
  -1  14   1       39.64       39.96      4.86 o 
   0  14   1        1.35        1.82      2.25 o 
   1  14   1      530.65      530.80     12.86 o 
   2  14   1       15.63       11.15      2.50 o 
   3  14   1        4.22        2.86      3.00 o 
   4  14   1       11.82        7.17      3.20 o 
  -4  15   1       11.14        8.69      3.60 o 
  -3  15   1       65.42       70.20      5.49 o 
  -2  15   1       11.50       15.49      5.81 o 
  -1  15   1      226.10      236.00     16.25 o 
   0  15   1      224.15      218.92      9.70 o 
   1  15   1       35.62       36.67      5.69 o 
   2  15   1       21.13       27.01      4.79 o 
   3  15   1       91.60       99.26      6.02 o 
   4  15   1        3.70        5.64      3.48 o 
  -4  16   1       15.10       12.82      3.94 o 
  -3  16   1        0.74        5.40      5.51 o 
  -2  16   1       66.82       95.50     11.26 o 
  -1  16   1        0.25       -1.61      2.88 o 
   0  16   1       14.18       20.37      8.65 o 
   1  16   1      110.17      118.98     14.49 o 
   2  16   1       27.11       36.55      7.92 o 
   3  16   1       10.78       11.20      5.87 o 
   4  16   1       22.80       23.19      4.55 o 
  -3  17   1        6.81        6.34      6.51 o 
  -2  17   1       27.89       31.85      8.04 o 
  -1  17   1        0.95        3.08      3.48 o 
   0  17   1        0.13       -0.36      2.86 o 
   1  17   1        1.40        3.64      7.33 o 
   2  17   1       51.71       58.48      9.68 o 
   3  17   1       26.12       16.43      7.22 o 
  -3  18   1        1.63       -1.88      5.51 o 
  -2  18   1       98.30      117.26     13.32 o 
  -1  18   1        0.27       -0.54      3.41 o 
   0  18   1       47.91       67.63      9.68 o 
   1  18   1       46.90       49.43      6.30 o 
   2  18   1       46.30       45.64      9.27 o 
   3  18   1        7.31       11.97      6.92 o 
  -2  19   1        0.80        6.16      5.81 o 
  -1  19   1       73.65       91.22     11.56 o 
   0  19   1        4.14        5.85      4.06 o 
   1  19   1       29.86       34.90      5.76 o 
   2  19   1       22.96       16.89      7.57 o 
  -1  20   1        0.30        2.29      5.98 o 
   0  20   1       12.27       11.15      4.64 o 
   1  20   1        3.56        4.45      7.39 o 
  -6   0   2       18.84       19.27      6.48 o 
  -4   0   2      214.27      248.07     12.70 o 
  -2   0   2      657.77      647.06     11.07 o 
   0   0   2     1032.62     1168.82     13.57 o 
   2   0   2      207.56      246.20      4.21 o 
   4   0   2        7.50       11.89      2.52 o 
   6   0   2        7.21        9.31      4.27 o 
  -6   1   2        3.25        3.33      2.74 o 
  -5   1   2        3.79        7.25      2.51 o 
  -4   1   2      153.76      141.46      4.04 o 
  -3   1   2      183.73      172.67      3.67 o 
  -2   1   2     1209.48     1216.61     11.68 o 
  -1   1   2       41.79       35.54      1.54 o 
   0   1   2     1754.44     1813.67     12.55 o 
   1   1   2     2495.26     2439.03     19.79 o 
   2   1   2       36.55       28.33      1.14 o 
   3   1   2       29.85       31.27      1.71 o 
   4   1   2       16.82       16.86      1.68 o 
   5   1   2        7.59        4.28      2.80 o 
   6   1   2        2.63        7.39      3.00 o 
  -6   2   2        3.55        9.95      4.48 o 
  -5   2   2        7.22        4.51      2.42 o 
  -4   2   2       70.05       72.83      2.84 o 
  -3   2   2      734.03      748.68      7.57 o 
  -2   2   2      284.53      262.96      4.19 o 
  -1   2   2     6028.95     5804.44     70.21 o 
   0   2   2     8116.48     7877.20     80.69 o 
   1   2   2      943.87      948.22     10.17 o 
   2   2   2       95.74       94.31      2.21 o 
   3   2   2       33.14       48.36      3.00 o 
   4   2   2        0.03       -0.93      1.14 o 
   5   2   2        7.00       13.53      2.81 o 
   6   2   2        0.03        2.03      3.96 o 
  -6   3   2       20.20       17.93      5.06 o 
  -5   3   2       49.09       51.95      4.01 o 
  -4   3   2       95.42       87.61      3.22 o 
  -3   3   2      646.90      636.46      6.71 o 
  -2   3   2       62.86       67.90      1.92 o 
  -1   3   2    17086.59    17906.16    212.41 o 
   0   3   2     1549.94     1515.55     13.83 o 
   1   3   2      914.08      945.66      9.44 o 
   2   3   2        0.87        1.34      0.72 o 
   3   3   2      487.97      479.06      6.30 o 
   4   3   2       51.95       52.30      3.38 o 
   5   3   2      189.09      194.49      6.68 o 
   6   3   2        0.38        4.20      5.81 o 
  -6   4   2       10.33       13.95      4.84 o 
  -5   4   2       10.83       11.04      4.01 o 
  -4   4   2      138.49      135.11      3.75 o 
  -3   4   2      112.48      107.44      3.06 o 
  -2   4   2        0.33        7.98      1.13 o 
  -1   4   2     2501.41     2762.81     27.07 o 
   0   4   2      709.24      647.91      8.55 o 
   1   4   2      265.90      276.93      3.75 o 
   2   4   2      454.65      465.80      5.69 o 
   3   4   2      156.81      170.80      3.56 o 
   4   4   2       16.74       20.28      2.09 o 
   5   4   2       20.93       15.87      3.12 o 
   6   4   2        6.61       -2.82      4.81 o 
  -6   5   2        0.16        1.29      4.05 o 
  -5   5   2        0.69       -2.55      4.63 o 
  -4   5   2      128.24      124.14      5.63 o 
  -3   5   2       23.12       24.36      2.20 o 
  -2   5   2     1263.97     1267.43     14.14 o 
  -1   5   2     1289.46     1269.56     15.49 o 
   0   5   2     1874.25     1871.08     21.40 o 
   1   5   2      120.11      124.45      2.20 o 
   2   5   2      146.44      197.15      3.45 o 
   3   5   2        0.04       -0.18      1.19 o 
   4   5   2        0.54        0.94      1.86 o 
   5   5   2        2.83        7.94      2.80 o 
   6   5   2        0.16       -2.01      3.78 o 
  -6   6   2       31.20       32.08      6.38 o 
  -5   6   2        0.49        1.59      2.85 o 
  -4   6   2      233.37      230.11      6.89 o 
  -3   6   2        1.09        0.66      2.58 o 
  -2   6   2     1515.66     1527.13     16.77 o 
  -1   6   2        7.90        3.86      1.27 o 
   0   6   2     5017.03     4944.14     52.84 o 
   1   6   2       40.83       41.20      1.59 o 
   2   6   2     1829.25     1780.21     17.48 o 
   3   6   2       35.07       44.23      3.09 o 
   4   6   2      157.30      146.42      5.62 o 
   5   6   2       35.92       33.90      4.62 o 
   6   6   2       19.91       10.29      5.04 o 
  -6   7   2       11.10       11.61      7.54 o 
  -5   7   2        0.86        3.48      2.94 o 
  -4   7   2        0.09        0.99      3.48 o 
  -3   7   2        4.62        3.34      2.30 o 
  -2   7   2       21.96       30.37      1.49 o 
  -1   7   2      712.07      645.89      8.36 o 
   0   7   2      282.03      307.40      6.06 o 
   1   7   2       23.28       15.60      1.56 o 
   2   7   2      805.88      812.12      9.50 o 
   3   7   2       92.77       90.03      5.35 o 
   4   7   2        2.36        4.90      2.24 o 
   5   7   2       13.81        5.68      2.47 o 
   6   7   2       27.33       32.96      6.31 o 
  -6   8   2        2.07        5.21      4.54 o 
  -5   8   2        0.02       -1.25      2.44 o 
  -4   8   2       16.12       22.69      4.39 o 
  -3   8   2      568.02      543.42     10.49 o 
  -2   8   2       66.28       85.49      3.09 o 
  -1   8   2       44.31       59.08      3.91 o 
   0   8   2      195.47      172.06      6.05 o 
   1   8   2      229.33      228.74      4.56 o 
   2   8   2       25.89       27.54      2.04 o 
   3   8   2      343.12      330.75      7.85 o 
   4   8   2        1.27        0.69      2.31 o 
   5   8   2       18.49       27.40      3.83 o 
  -5   9   2        0.45       -0.04      2.58 o 
  -4   9   2       16.56       19.61      5.13 o 
  -3   9   2      611.25      618.20     11.60 o 
  -2   9   2       67.85       74.90      3.66 o 
  -1   9   2      177.18      140.99      3.66 o 
   0   9   2      392.92      365.66      7.43 o 
   1   9   2      424.36      440.53      6.31 o 
   2   9   2      161.83      138.32      4.00 o 
   3   9   2      154.76      156.99      5.25 o 
   4   9   2       18.23       24.95      5.00 o 
   5   9   2        0.27       -0.10      2.86 o 
  -5  10   2       32.44       30.04      6.83 o 
  -4  10   2       23.10       36.16      4.29 o 
  -3  10   2        8.59       11.77      2.49 o 
  -2  10   2      137.65      141.50      4.20 o 
  -1  10   2        0.43        1.84      1.29 o 
   0  10   2     1660.62     1498.33     20.98 o 
   1  10   2       10.35       17.08      2.97 o 
   2  10   2       12.27        9.15      2.09 o 
   3  10   2        0.30        0.44      1.69 o 
   4  10   2        4.77        7.68      2.62 o 
   5  10   2        0.37        1.34      4.26 o 
  -5  11   2        1.25       -0.04      3.16 o 
  -4  11   2        0.44        0.73      2.70 o 
  -3  11   2       14.98        9.62      2.83 o 
  -2  11   2      157.21      156.19      4.57 o 
  -1  11   2       66.72       63.22      2.85 o 
   0  11   2        1.24        1.15      2.21 o 
   1  11   2      117.20      115.12      3.97 o 
   2  11   2       53.30       53.82      3.51 o 
   3  11   2       12.87       15.72      3.75 o 
   4  11   2        4.38       10.59      3.26 o 
   5  11   2        5.51        1.24      3.35 o 
  -5  12   2        0.60        3.93      3.15 o 
  -4  12   2        0.92        0.26      3.61 o 
  -3  12   2       72.45       72.77      5.61 o 
  -2  12   2      292.02      299.08      7.57 o 
  -1  12   2      152.95      166.64      8.64 o 
   0  12   2       93.46       96.65      4.54 o 
   1  12   2      146.11      149.94      4.66 o 
   2  12   2        8.79        9.17      2.37 o 
   3  12   2      109.32      115.77      7.53 o 
   4  12   2        0.20        1.26      2.72 o 
   5  12   2        4.58        7.48      5.34 o 
  -5  13   2        0.75        3.13      3.59 o 
  -4  13   2       12.07       15.04      3.59 o 
  -3  13   2      138.78      152.60      6.90 o 
  -2  13   2        0.01       -2.10      2.10 o 
  -1  13   2     1286.10     1219.32     21.16 o 
   0  13   2       56.53       53.35      4.65 o 
   1  13   2        2.45        1.45      2.54 o 
   2  13   2        0.94       -0.25      4.68 o 
   3  13   2       20.38       27.38      3.84 o 
   4  13   2        0.46       -0.46      2.72 o 
   5  13   2        0.95       -1.58      3.29 o 
  -4  14   2       43.53       52.98      5.36 o 
  -3  14   2        1.16       -1.02      2.55 o 
  -2  14   2      297.95      286.09     16.60 o 
  -1  14   2       29.82       39.41      6.31 o 
   0  14   2      649.65      667.48     14.55 o 
   1  14   2      129.59      128.76      6.35 o 
   2  14   2      117.35      128.43      6.15 o 
   3  14   2       73.87       80.79      5.54 o 
   4  14   2       21.63       21.11      6.23 o 
  -4  15   2        1.87       -0.18      3.04 o 
  -3  15   2       19.06       20.02      3.84 o 
  -2  15   2       79.45       76.73      9.80 o 
  -1  15   2        4.36        4.35      5.16 o 
   0  15   2       20.07       25.37      5.81 o 
   1  15   2      549.36      519.32     20.80 o 
   2  15   2       58.74       75.95     11.44 o 
   3  15   2       42.48       40.46      4.49 o 
   4  15   2       15.40       26.12      4.55 o 
  -4  16   2        1.03       -2.95      2.95 o 
  -3  16   2       21.29       20.53      7.27 o 
  -2  16   2       14.77       17.72      6.39 o 
  -1  16   2       16.28       14.86      4.10 o 
   0  16   2       65.54       63.47      6.12 o 
   1  16   2        4.88        8.51      3.74 o 
   2  16   2       64.57       63.44     10.00 o 
   3  16   2       85.74       92.94      7.78 o 
   4  16   2        8.25        6.86      3.40 o 
  -3  17   2        5.34       11.97      6.28 o 
  -2  17   2        6.22       12.49      5.92 o 
  -1  17   2      233.46      219.79     10.41 o 
   0  17   2       82.58       75.67      6.91 o 
   1  17   2        2.83        5.21      4.40 o 
   2  17   2        0.07       -1.41      4.28 o 
   3  17   2       56.97       61.89     10.91 o 
  -3  18   2        4.57        0.29      6.04 o 
  -2  18   2        6.93        7.16      5.57 o 
  -1  18   2        5.07        2.76      5.34 o 
   0  18   2        0.41        1.73      3.21 o 
   1  18   2       12.25       11.60      4.36 o 
   2  18   2       10.04       18.36      6.86 o 
   3  18   2        9.36       22.17      8.04 o 
  -2  19   2       11.06        1.23      5.34 o 
  -1  19   2       15.23       24.81      7.92 o 
   0  19   2        7.89       14.39      5.40 o 
   1  19   2        0.43        2.34      3.75 o 
   2  19   2       14.28        9.15      6.63 o 
  -1  20   2        5.92        4.87      5.87 o 
   0  20   2       26.08       30.42      6.51 o 
   1  20   2        1.74        1.37      3.84 o 
  -5   0   3       39.56       32.75      4.96 o 
  -3   0   3      324.68      331.82      6.51 o 
  -1   0   3    19545.42    19692.69    234.99 o 
   1   0   3    60755.03    55344.54   1093.74 o 
   3   0   3        0.03        1.04      1.56 o 
   5   0   3       19.64       12.72      3.82 o 
  -6   1   3        0.60        2.63      2.78 o 
  -5   1   3       17.79       23.86      3.19 o 
  -4   1   3        0.57       -1.37      1.37 o 
  -3   1   3      972.98      976.60      9.21 o 
  -2   1   3      180.95      162.22      3.02 o 
  -1   1   3      858.05      891.44      9.48 o 
   0   1   3     2209.74     2114.64     15.49 o 
   1   1   3     3297.27     3265.54     24.71 o 
   2   1   3       95.70       99.64      2.57 o 
   3   1   3       12.06       11.04      1.33 o 
   4   1   3       11.08        9.06      1.63 o 
   5   1   3        1.73        4.19      2.34 o 
   6   1   3        0.01        3.06      3.14 o 
  -6   2   3        0.01        3.00      3.29 o 
  -5   2   3        0.19       -1.87      1.98 o 
  -4   2   3        0.80        4.56      1.61 o 
  -3   2   3      281.60      298.15      4.06 o 
  -2   2   3     1046.76     1093.09     11.93 o 
  -1   2   3     2413.30     2334.53     22.52 o 
   0   2   3     7740.83     7586.28     56.25 o 
   1   2   3     2138.61     2120.05     16.74 o 
   2   2   3     2108.95     2123.38     15.33 o 
   3   2   3       18.84       21.15      1.60 o 
   4   2   3        1.40        1.32      1.36 o 
   5   2   3       85.55       88.70      4.31 o 
   6   2   3        0.21        1.87      3.89 o 
  -6   3   3       33.28       30.91      5.92 o 
  -5   3   3        6.51        8.09      2.72 o 
  -4   3   3       38.81       44.88      2.62 o 
  -3   3   3      338.27      321.28      5.76 o 
  -2   3   3      754.83      787.98     11.21 o 
  -1   3   3       35.04       31.83      1.23 o 
   0   3   3      798.40      812.04      7.07 o 
   1   3   3       46.28       56.45      1.93 o 
   2   3   3      217.69      216.52      3.34 o 
   3   3   3       70.43       71.24      2.46 o 
   4   3   3       30.13       38.85      2.54 o 
   5   3   3       18.26       20.22      3.31 o 
   6   3   3        1.52       -0.67      5.46 o 
  -6   4   3        3.82        2.69      6.48 o 
  -5   4   3       42.71       45.82      6.03 o 
  -4   4   3        1.91        6.50      1.72 o 
  -3   4   3       33.31       36.35      2.04 o 
  -2   4   3      415.04      318.89      6.13 o 
  -1   4   3     4350.83     4286.55     45.63 o 
   0   4   3       31.23       35.35      1.44 o 
   1   4   3     1364.58     1246.43     10.11 o 
   2   4   3      424.16      449.56      6.77 o 
   3   4   3      160.05      164.45      5.53 o 
   4   4   3       30.56       37.23      2.74 o 
   5   4   3        9.60       12.08      2.92 o 
   6   4   3        0.06       -1.56      4.28 o 
  -6   5   3        0.68        7.09      4.62 o 
  -5   5   3      127.93      145.44      9.12 o 
  -4   5   3       11.17       12.06      2.57 o 
  -3   5   3      273.31      277.62      5.04 o 
  -2   5   3      195.03      215.07      5.07 o 
  -1   5   3      364.23      429.42      5.41 o 
   0   5   3      100.45       93.73      2.29 o 
   1   5   3      948.74      945.81      8.21 o 
   2   5   3        7.00       18.22      2.06 o 
   3   5   3       38.56       32.73      1.89 o 
   4   5   3       34.32       37.57      2.68 o 
   5   5   3       50.76       49.13      4.62 o 
   6   5   3        0.07        1.91      4.27 o 
  -6   6   3        1.35        8.43      4.67 o 
  -5   6   3       30.43       35.95      4.61 o 
  -4   6   3      318.80      329.37      8.38 o 
  -3   6   3      129.83      121.53      4.59 o 
  -2   6   3       56.65       69.89      4.65 o 
  -1   6   3      257.42      277.05      4.58 o 
   0   6   3      456.22      460.58      6.50 o 
   1   6   3      884.58      866.94      8.75 o 
   2   6   3       40.68       42.84      1.88 o 
   3   6   3        3.84       10.39      1.69 o 
   4   6   3       51.51       56.70      3.98 o 
   5   6   3        4.84        8.86      3.07 o 
   6   6   3        0.91       -1.40      4.34 o 
  -6   7   3        9.75        1.91      4.74 o 
  -5   7   3        9.00        8.11      3.09 o 
  -4   7   3       27.90       34.30      3.89 o 
  -3   7   3        0.09        0.36      1.58 o 
  -2   7   3      169.02      166.09      3.90 o 
  -1   7   3     1819.40     1870.52     19.40 o 
   0   7   3      469.26      457.15      7.84 o 
   1   7   3        0.40        0.06      0.86 o 
   2   7   3      592.16      576.03      7.14 o 
   3   7   3      411.05      406.43      7.73 o 
   4   7   3       15.21       21.53      3.37 o 
   5   7   3       32.73       40.57      4.95 o 
   6   7   3        4.78        7.85      5.72 o 
  -6   8   3        1.31        7.54      4.81 o 
  -5   8   3      118.24      116.72      9.05 o 
  -4   8   3        0.52       -2.38      2.38 o 
  -3   8   3       15.07       13.35      2.52 o 
  -2   8   3      335.11      310.57      5.79 o 
  -1   8   3      946.14     1038.63     12.22 o 
   0   8   3       11.39       20.35      3.37 o 
   1   8   3      117.47      138.40      3.00 o 
   2   8   3      172.33      148.88      3.78 o 
   3   8   3       18.01       20.67      2.41 o 
   4   8   3        0.57       -0.48      2.23 o 
   5   8   3       21.13       18.37      3.81 o 
  -5   9   3        0.22        0.09      2.43 o 
  -4   9   3      187.78      203.50      7.97 o 
  -3   9   3      792.76      799.66     14.33 o 
  -2   9   3      190.37      204.04      5.23 o 
  -1   9   3       74.59      104.23      4.84 o 
   0   9   3     1107.29     1173.04     16.34 o 
   1   9   3      255.41      247.28      4.56 o 
   2   9   3       61.18       55.59      3.25 o 
   3   9   3       74.34       71.97      3.69 o 
   4   9   3       15.86       22.31      6.46 o 
   5   9   3        0.28        4.55      4.06 o 
  -5  10   3        6.90        1.56      3.08 o 
  -4  10   3      136.59      150.66      7.13 o 
  -3  10   3      103.12      101.75      5.15 o 
  -2  10   3        7.56       14.60      3.18 o 
  -1  10   3      353.71      350.71      6.18 o 
   0  10   3       14.87       18.86      1.84 o 
   1  10   3      132.69      136.62      4.15 o 
   2  10   3       20.29       24.78      2.30 o 
   3  10   3        3.50        6.64      1.95 o 
   4  10   3        4.75        2.79      3.11 o 
   5  10   3        6.31        9.32      3.68 o 
  -5  11   3        4.52        7.32      3.80 o 
  -4  11   3       96.93       86.67      5.76 o 
  -3  11   3       39.14       35.96      3.87 o 
  -2  11   3       45.51       45.38      3.24 o 
  -1  11   3       57.16       51.83      2.70 o 
   0  11   3      186.30      192.32      5.76 o 
   1  11   3      547.67      532.10      9.43 o 
   2  11   3      148.16      164.62      5.60 o 
   3  11   3       37.65       38.13      6.36 o 
   4  11   3        2.31        2.72      2.50 o 
   5  11   3        1.14       -2.38      3.03 o 
  -5  12   3        1.59        4.24      3.47 o 
  -4  12   3       33.75       33.47      4.62 o 
  -3  12   3      128.95      115.13      6.17 o 
  -2  12   3       57.46       66.45      3.93 o 
  -1  12   3       22.77       22.42      3.15 o 
   0  12   3      753.11      751.60     13.08 o 
   1  12   3      110.68      103.92      4.03 o 
   2  12   3      159.59      159.50      6.00 o 
   3  12   3       77.54       77.16      5.35 o 
   4  12   3       25.88       22.08      4.11 o 
   5  12   3       11.09        9.02      3.86 o 
  -5  13   3        6.13        7.72      3.82 o 
  -4  13   3        0.78        3.83      2.87 o 
  -3  13   3        1.25        7.27      2.92 o 
  -2  13   3      282.89      250.85     12.92 o 
  -1  13   3       69.43       75.03      7.26 o 
   0  13   3       16.06        9.04      2.58 o 
   1  13   3       33.05       42.04      3.70 o 
   2  13   3      134.63      133.74      5.41 o 
   3  13   3       60.76       61.90      5.26 o 
   4  13   3        0.04        4.23      2.89 o 
  -4  14   3       11.39        4.19      3.91 o 
  -3  14   3        0.19       -1.32      2.46 o 
  -2  14   3       59.77       53.73      8.56 o 
  -1  14   3       18.81       23.38      4.16 o 
   0  14   3      197.18      222.19     10.21 o 
   1  14   3      121.07      114.23      6.03 o 
   2  14   3      234.81      246.30      7.32 o 
   3  14   3        1.14        3.79      2.26 o 
   4  14   3       36.14       30.58      4.72 o 
  -4  15   3        4.53        2.52      3.55 o 
  -3  15   3       13.91       25.44      3.96 o 
  -2  15   3       62.02       44.41      8.27 o 
  -1  15   3      221.79      214.65      9.60 o 
   0  15   3       97.72       89.95     10.15 o 
   1  15   3      215.99      204.77      9.56 o 
   2  15   3       31.33       42.90      5.58 o 
   3  15   3       59.88       55.97      5.04 o 
   4  15   3        0.37        6.48      3.39 o 
  -4  16   3        4.78        3.58      3.48 o 
  -3  16   3        0.93        0.65      4.46 o 
  -2  16   3       12.75       21.65      6.98 o 
  -1  16   3       40.19       40.25      7.24 o 
   0  16   3      259.53      283.72     11.54 o 
   1  16   3      104.61      129.83      8.34 o 
   2  16   3        1.68        3.27      6.16 o 
   3  16   3        0.60       12.88      4.25 o 
   4  16   3       14.19        6.97      3.65 o 
  -3  17   3        0.14        9.39      5.63 o 
  -2  17   3       31.26       26.28      7.74 o 
  -1  17   3        0.01       -4.05      4.05 o 
   0  17   3       23.95       25.69      5.72 o 
   1  17   3        8.25        6.28      3.81 o 
   2  17   3       49.72       49.00      6.49 o 
   3  17   3        9.26       12.32      6.51 o 
  -3  18   3        0.56       -4.34      5.10 o 
  -2  18   3       17.61       13.90      6.98 o 
  -1  18   3        0.69       -2.41      4.46 o 
   0  18   3       73.76       69.72      7.03 o 
   1  18   3       26.50       29.66      5.43 o 
   2  18   3       20.43       29.74      8.10 o 
   3  18   3       24.58       28.80      8.68 o 
  -2  19   3        5.40        6.75      6.34 o 
  -1  19   3       32.07       32.79      8.86 o 
   0  19   3        5.11        7.42      4.02 o 
   1  19   3       27.26       22.65      5.27 o 
   2  19   3        7.83       10.62      7.10 o 
  -1  20   3       41.51       42.82     10.15 o 
   0  20   3       13.50       12.26      6.83 o 
   1  20   3        2.09        3.35      4.35 o 
  -6   0   4        5.45        7.46      4.21 o 
  -4   0   4      797.67      814.19     18.70 o 
  -2   0   4     5242.78     5497.77     66.70 o 
   0   0   4      672.80      855.79      9.32 o 
   2   0   4     5745.56     5360.94     50.63 o 
   4   0   4      121.99      116.98      5.50 o 
   6   0   4        2.71        3.11      3.89 o 
  -6   1   4       31.14       26.69      3.82 o 
  -5   1   4        8.31       12.94      2.82 o 
  -4   1   4      159.35      150.87      5.80 o 
  -3   1   4       31.10       46.09      2.15 o 
  -2   1   4      412.25      408.92      6.33 o 
  -1   1   4      369.52      395.96      4.27 o 
   0   1   4     2957.25     3089.56     21.14 o 
   1   1   4        2.24       35.01      0.99 o 
   2   1   4       71.58       72.21      1.94 o 
   3   1   4       59.50       70.04      3.31 o 
   4   1   4        4.22        1.86      1.47 o 
   5   1   4        3.78        8.53      2.65 o 
   6   1   4        0.37        0.35      3.11 o 
  -6   2   4        1.40       -2.97      2.97 o 
  -5   2   4       31.94       32.44      3.51 o 
  -4   2   4       19.33       23.09      2.46 o 
  -3   2   4      897.48      871.22      9.22 o 
  -2   2   4       56.56       58.27      2.81 o 
  -1   2   4     1116.21     1042.83     10.05 o 
   0   2   4     2102.16     2043.33     14.44 o 
   1   2   4    15536.50    15072.29    109.75 o 
   2   2   4      512.45      553.86      5.59 o 
   3   2   4      199.97      202.67      3.98 o 
   4   2   4       20.21       17.75      2.23 o 
   5   2   4       15.32       15.24      2.86 o 
   6   2   4        0.90        2.36      4.03 o 
  -6   3   4        0.04        0.38      4.05 o 
  -5   3   4       85.48       98.31      4.97 o 
  -4   3   4       24.77       27.08      2.56 o 
  -3   3   4      236.67      240.06      4.60 o 
  -2   3   4       84.18       80.62      2.57 o 
  -1   3   4    13649.43    14121.99    118.71 o 
   0   3   4      213.44      203.93      2.95 o 
   1   3   4      396.49      388.31      4.19 o 
   2   3   4     1110.29     1104.59      9.49 o 
   3   3   4        0.94        4.49      1.25 o 
   4   3   4       33.81       33.48      2.48 o 
   5   3   4       46.64       44.12      5.63 o 
   6   3   4       13.26       11.74      4.94 o 
  -6   4   4        0.82        5.26      4.46 o 
  -5   4   4        4.17        4.60      5.75 o 
  -4   4   4       15.22       17.28      2.13 o 
  -3   4   4      227.61      219.86      4.43 o 
  -2   4   4       47.88       55.18      2.64 o 
  -1   4   4     1070.89     1158.98     12.55 o 
   0   4   4        4.29        6.57      0.77 o 
   1   4   4       96.49      101.52      2.22 o 
   2   4   4       40.28       32.85      1.97 o 
   3   4   4       23.10       29.35      2.25 o 
   4   4   4        5.24        5.69      1.74 o 
   5   4   4       33.51       32.52      4.26 o 
   6   4   4        6.87       10.18      4.72 o 
  -6   5   4        4.92       10.95      5.11 o 
  -5   5   4        4.75       12.52      4.36 o 
  -4   5   4      217.31      201.91      6.34 o 
  -3   5   4      170.73      174.22      4.85 o 
  -2   5   4       10.09       14.29      1.76 o 
  -1   5   4       30.10       40.41      1.44 o 
   0   5   4      903.26      861.66      8.02 o 
   1   5   4       42.37       44.30      1.48 o 
   2   5   4      909.11      872.53     13.56 o 
   3   5   4       68.26       74.26      2.62 o 
   4   5   4        2.79        5.11      1.99 o 
   5   5   4       12.38       14.37      3.60 o 
   6   5   4        3.00        1.07      4.19 o 
  -6   6   4        0.21        4.51      4.54 o 
  -5   6   4       40.53       26.59      5.45 o 
  -4   6   4        2.51        6.19      2.67 o 
  -3   6   4       50.00       49.04      3.19 o 
  -2   6   4      679.54      660.65      7.83 o 
  -1   6   4     4083.30     4280.80     32.18 o 
   0   6   4       67.64       61.92      1.74 o 
   1   6   4      411.85      393.63      4.55 o 
   2   6   4     1289.32     1315.27     14.20 o 
   3   6   4      141.52      138.16      7.03 o 
   4   6   4        3.34        0.41      1.47 o 
   5   6   4       15.48       10.25      3.40 o 
   6   6   4        0.63        1.91      4.48 o 
  -6   7   4        0.41        0.45      4.52 o 
  -5   7   4       18.73       32.85      7.66 o 
  -4   7   4       50.58       57.13      7.82 o 
  -3   7   4       64.33       73.92      3.86 o 
  -2   7   4      432.62      444.27      6.00 o 
  -1   7   4     1326.51     1275.26     11.73 o 
   0   7   4      679.47      734.96      8.59 o 
   1   7   4       12.31       11.26      1.13 o 
   2   7   4        6.19        9.50      1.94 o 
   3   7   4       35.81       33.21      2.70 o 
   4   7   4       41.42       46.06      7.37 o 
   5   7   4        1.13        0.45      2.77 o 
  -6   8   4        2.44       -1.42      4.27 o 
  -5   8   4       44.45       40.30      6.28 o 
  -4   8   4      196.13      181.96      7.42 o 
  -3   8   4      754.52      739.73     12.79 o 
  -2   8   4       22.86       28.72      2.53 o 
  -1   8   4        6.74        2.85      0.84 o 
   0   8   4      416.52      449.78      6.70 o 
   1   8   4        5.84        8.07      1.12 o 
   2   8   4       79.04       86.21      3.15 o 
   3   8   4       19.76       20.92      2.51 o 
   4   8   4        9.38        7.67      2.66 o 
   5   8   4        2.45        1.46      3.06 o 
  -5   9   4        5.61        6.95      4.26 o 
  -4   9   4      273.21      273.31     11.34 o 
  -3   9   4      160.79      165.64      5.89 o 
  -2   9   4      218.80      233.78      6.10 o 
  -1   9   4      578.79      605.14      8.55 o 
   0   9   4     1253.01     1226.26     12.35 o 
   1   9   4      103.06      118.09      2.81 o 
   2   9   4      138.58      138.01      3.89 o 
   3   9   4        0.02        2.23      1.72 o 
   4   9   4       11.27        3.87      2.76 o 
   5   9   4        2.40        6.08      2.82 o 
  -5  10   4        0.05       -1.12      3.05 o 
  -4  10   4       76.08       89.67      8.15 o 
  -3  10   4       32.96       37.98      3.91 o 
  -2  10   4       33.39       31.61      2.86 o 
  -1  10   4       85.58       93.72      3.24 o 
   0  10   4       21.67       23.38      3.06 o 
   1  10   4       17.78       24.00      1.89 o 
   2  10   4       27.91       21.37      2.08 o 
   3  10   4        0.54       -0.45      1.70 o 
   4  10   4       37.71       36.37      5.70 o 
   5  10   4        0.72       -2.66      3.05 o 
  -5  11   4        1.89       -0.03      3.17 o 
  -4  11   4        1.99        2.61      2.81 o 
  -3  11   4       96.23       99.59      8.68 o 
  -2  11   4       40.05       35.28      3.03 o 
  -1  11   4       18.53       18.44      1.98 o 
   0  11   4       10.10       12.93      2.04 o 
   1  11   4        9.62       15.05      2.06 o 
   2  11   4       17.16       14.67      2.26 o 
   3  11   4      115.74      109.74      6.78 o 
   4  11   4       29.37       21.88      4.04 o 
   5  11   4        0.62        2.20      3.67 o 
  -5  12   4        0.32       -2.46      3.20 o 
  -4  12   4       16.08       26.38      4.03 o 
  -3  12   4      145.06      166.74      7.04 o 
  -2  12   4       69.81       68.83      3.91 o 
  -1  12   4      183.36      183.35     10.18 o 
   0  12   4      412.54      416.05     11.92 o 
   1  12   4       39.69       37.78      2.81 o 
   2  12   4      175.43      168.19      4.88 o 
   3  12   4       99.99      123.68      5.94 o 
   4  12   4        3.81        2.06      3.64 o 
   5  12   4        0.01       -2.02      3.28 o 
  -5  13   4        0.03       -2.35      3.33 o 
  -4  13   4        9.43       14.41      5.44 o 
  -3  13   4        4.79        3.41      3.90 o 
  -2  13   4        0.07        0.39      2.88 o 
  -1  13   4      146.91      142.19      6.23 o 
   0  13   4      399.46      410.14      9.47 o 
   1  13   4      294.81      289.24      7.98 o 
   2  13   4      145.45      152.19      5.21 o 
   3  13   4       18.81       16.78      3.65 o 
   4  13   4        0.19        1.28      2.76 o 
  -4  14   4        4.90        3.84      3.31 o 
  -3  14   4       51.61       62.37      7.21 o 
  -2  14   4        0.10        4.63      4.40 o 
  -1  14   4      276.13      286.85     22.58 o 
   0  14   4        2.99       -0.35      2.37 o 
   1  14   4      192.66      177.15      7.33 o 
   2  14   4       39.17       41.77      3.36 o 
   3  14   4       87.41       97.66      6.29 o 
   4  14   4        3.68        7.51      5.45 o 
  -4  15   4       30.58       35.58      5.06 o 
  -3  15   4        2.51        0.24      2.62 o 
  -2  15   4       68.65       57.55      8.92 o 
  -1  15   4        2.43        4.00      2.98 o 
   0  15   4       61.31       64.59      6.13 o 
   1  15   4        0.31       -1.12      2.94 o 
   2  15   4        9.40        8.84      3.17 o 
   3  15   4       19.56       18.05      7.48 o 
   4  15   4       29.86       31.63      5.00 o 
  -4  16   4        0.86       10.74      4.78 o 
  -3  16   4        0.68       -2.17      5.22 o 
  -2  16   4       17.12        8.92      5.46 o 
  -1  16   4      100.19       76.85     10.21 o 
   0  16   4        2.08        2.53      4.37 o 
   1  16   4       74.45       69.50      6.57 o 
   2  16   4        8.45       19.37      3.95 o 
   3  16   4       75.07       65.76      6.58 o 
  -3  17   4        8.01        8.51      5.75 o 
  -2  17   4       15.76        8.80      5.51 o 
  -1  17   4        3.18        4.40      5.46 o 
   0  17   4        9.89       11.05      4.19 o 
   1  17   4       10.62        9.70      3.17 o 
   2  17   4       17.58       20.41      5.15 o 
   3  17   4       10.18        1.76      5.16 o 
  -3  18   4       85.02       98.43     12.96 o 
  -2  18   4        4.47        4.34      5.51 o 
  -1  18   4       84.19      108.52     12.55 o 
   0  18   4       38.03       35.88      5.82 o 
   1  18   4        3.04        7.77      3.10 o 
   2  18   4        0.12        2.69      4.20 o 
   3  18   4       28.24       36.72      9.62 o 
  -2  19   4       34.85       50.21     10.32 o 
  -1  19   4        1.77       -0.76      5.51 o 
   0  19   4       14.61       18.62      6.86 o 
   1  19   4       11.02       13.74      4.72 o 
   2  19   4        1.92        2.99      6.45 o 
  -1  20   4        8.43       17.54      7.92 o 
   0  20   4       38.92       43.51      6.62 o 
   1  20   4        0.89        8.77      4.50 o 
  -5   0   5       41.69       42.22      5.45 o 
  -3   0   5        0.72        1.98      1.22 o 
  -1   0   5     1625.12     1478.30     20.00 o 
   1   0   5      477.11      508.42      6.80 o 
   3   0   5        7.04        7.90      2.02 o 
   5   0   5        6.67        1.94      3.35 o 
  -6   1   5        0.53        3.00      2.79 o 
  -5   1   5        1.12        4.37      2.47 o 
  -4   1   5       35.34       33.94      2.79 o 
  -3   1   5       52.01       67.94      3.80 o 
  -2   1   5      295.81      313.83      5.57 o 
  -1   1   5     1712.71     1793.95     15.48 o 
   0   1   5       95.00      129.76      1.87 o 
   1   1   5      182.87      173.67      2.72 o 
   2   1   5     1137.75     1058.79      9.12 o 
   3   1   5       12.17       11.47      1.57 o 
   4   1   5       51.20       57.18      3.35 o 
   5   1   5       26.97       28.26      3.40 o 
   6   1   5        1.71        0.44      3.95 o 
  -6   2   5        1.71        3.04      2.78 o 
  -5   2   5        6.53        5.58      2.83 o 
  -4   2   5        7.98       11.78      2.18 o 
  -3   2   5       36.55       36.85      2.99 o 
  -2   2   5      792.53      743.15      9.37 o 
  -1   2   5      109.90      107.36      3.10 o 
   0   2   5     4441.46     4362.35     29.69 o 
   1   2   5      491.89      484.08      4.97 o 
   2   2   5     2374.93     2350.10     17.89 o 
   3   2   5        7.28        8.36      1.38 o 
   4   2   5       27.30       32.17      2.51 o 
   5   2   5       10.66       10.70      2.89 o 
   6   2   5        0.16       -3.58      3.92 o 
  -6   3   5        0.87       -0.61      3.97 o 
  -5   3   5       18.77       19.06      3.26 o 
  -4   3   5        0.41        2.54      1.88 o 
  -3   3   5       12.74       19.05      3.43 o 
  -2   3   5     3795.39     3779.94     32.97 o 
  -1   3   5        7.49       17.29      1.12 o 
   0   3   5     2363.11     2339.96     16.70 o 
   1   3   5       84.31       72.96      2.23 o 
   2   3   5      296.01      284.11      3.76 o 
   3   3   5       20.89       25.04      1.82 o 
   4   3   5      245.48      265.35      5.80 o 
   5   3   5       14.12       15.45      3.53 o 
   6   3   5       14.23       18.17      5.59 o 
  -6   4   5        0.02       -1.92      3.45 o 
  -5   4   5       29.39       35.76      9.47 o 
  -4   4   5       53.05       62.39      3.43 o 
  -3   4   5      162.75      164.69      4.48 o 
  -2   4   5     1642.60     1621.50     17.53 o 
  -1   4   5      359.98      353.52      4.41 o 
   0   4   5       80.90       84.94      2.48 o 
   1   4   5      509.51      469.18      5.25 o 
   2   4   5      158.91      176.84      3.10 o 
   3   4   5        6.82        4.35      2.00 o 
   4   4   5       29.70       27.16      2.61 o 
   5   4   5       28.11       25.82      7.55 o 
   6   4   5        0.14       -3.51      5.31 o 
  -6   5   5        1.74        1.65      4.01 o 
  -5   5   5        7.84        3.39      6.13 o 
  -4   5   5        1.54        2.18      1.86 o 
  -3   5   5       19.54       22.65      2.13 o 
  -2   5   5      533.76      521.49      6.89 o 
  -1   5   5     3764.67     4010.03     30.25 o 
   0   5   5      601.46      654.05      7.05 o 
   1   5   5      708.48      700.26      7.16 o 
   2   5   5      100.09      108.69      3.13 o 
   3   5   5      104.72      108.51      3.21 o 
   4   5   5        0.04       -1.28      1.76 o 
   5   5   5        6.65        0.10      3.85 o 
   6   5   5        0.02        2.26      4.11 o 
  -6   6   5        0.21       -0.89      6.16 o 
  -5   6   5       96.00      121.04      8.87 o 
  -4   6   5      297.01      293.73     10.20 o 
  -3   6   5      419.16      408.65      7.37 o 
  -2   6   5       25.85       27.49      1.71 o 
  -1   6   5     2519.03     2706.41     21.17 o 
   0   6   5     1020.52      990.19      8.71 o 
   1   6   5     3671.82     3587.81     28.12 o 
   2   6   5       64.93       77.02      3.39 o 
   3   6   5       62.23       61.27      3.17 o 
   4   6   5       56.41       49.63      3.47 o 
   5   6   5       46.81       45.22      4.93 o 
  -6   7   5        8.66        1.07      7.57 o 
  -5   7   5        2.96        5.52      4.20 o 
  -4   7   5      142.34      136.80      6.49 o 
  -3   7   5       35.92       49.10      3.45 o 
  -2   7   5      824.85      781.75     10.35 o 
  -1   7   5      443.30      452.05      5.43 o 
   0   7   5      428.37      393.18      4.91 o 
   1   7   5      406.08      422.47      5.38 o 
   2   7   5      174.19      171.30      4.16 o 
   3   7   5       59.97       64.09      3.88 o 
   4   7   5       83.54       84.38      3.94 o 
   5   7   5       11.18        4.19      3.60 o 
  -6   8   5        1.95        2.22      4.39 o 
  -5   8   5       10.15        3.78      4.11 o 
  -4   8   5       87.57       81.94      5.34 o 
  -3   8   5       41.32       40.95      3.40 o 
  -2   8   5      200.15      202.82      5.57 o 
  -1   8   5       13.68       15.04      1.18 o 
   0   8   5       65.34       58.70      2.23 o 
   1   8   5      127.55      135.83      3.41 o 
   2   8   5       48.88       52.96      2.65 o 
   3   8   5        2.75        4.99      1.82 o 
   4   8   5       64.86       64.11      4.68 o 
   5   8   5        1.10        2.84      3.42 o 
  -5   9   5       22.66       23.06      5.59 o 
  -4   9   5       19.61       28.01      4.05 o 
  -3   9   5      133.82      133.48      5.38 o 
  -2   9   5      135.14      130.51      4.67 o 
  -1   9   5      250.41      252.66      4.51 o 
   0   9   5       27.63       31.01      1.78 o 
   1   9   5       87.98       87.03      2.58 o 
   2   9   5       90.41       84.30      3.27 o 
   3   9   5        8.66        9.57      2.14 o 
   4   9   5       11.41       11.78      3.31 o 
   5   9   5        0.37        1.03      3.52 o 
  -5  10   5        4.03        9.06      4.64 o 
  -4  10   5       19.69       23.97      3.87 o 
  -3  10   5       78.85       82.31      5.04 o 
  -2  10   5       82.99       79.09      3.91 o 
  -1  10   5      858.89      861.94     10.16 o 
   0  10   5       12.57       10.95      1.45 o 
   1  10   5      594.61      536.55      7.75 o 
   2  10   5       59.93       58.44      2.71 o 
   3  10   5       12.45       15.16      4.43 o 
   4  10   5        0.51        1.81      2.76 o 
   5  10   5        0.85       -3.67      4.81 o 
  -5  11   5       24.14       26.16      5.89 o 
  -4  11   5       25.87       31.20      4.21 o 
  -3  11   5       36.07       24.89      3.52 o 
  -2  11   5       29.45       32.12      3.14 o 
  -1  11   5       13.28       15.44      1.70 o 
   0  11   5      348.50      365.67      6.53 o 
   1  11   5        1.58        0.03      1.40 o 
   2  11   5       38.74       30.38      2.33 o 
   3  11   5        4.93        7.39      2.41 o 
   4  11   5        1.68       -2.24      3.16 o 
   5  11   5        0.48       -1.35      5.05 o 
  -5  12   5       30.67       30.48      4.88 o 
  -4  12   5        0.05       -0.07      2.92 o 
  -3  12   5        7.87       13.45      3.31 o 
  -2  12   5       29.11       21.66      3.23 o 
  -1  12   5        9.68       12.84      2.81 o 
   0  12   5        0.02        1.05      1.64 o 
   1  12   5        4.54        6.64      2.10 o 
   2  12   5        3.20        5.99      2.06 o 
   3  12   5       37.84       32.92      3.69 o 
   4  12   5        4.38        8.87      4.06 o 
   5  12   5        3.10        5.08      3.85 o 
  -5  13   5        3.96       -2.15      3.38 o 
  -4  13   5       10.14        6.55      4.06 o 
  -3  13   5      104.42      105.33      6.02 o 
  -2  13   5      315.33      302.81     13.44 o 
  -1  13   5       25.45       27.73      4.41 o 
   0  13   5      458.15      470.89      9.00 o 
   1  13   5      286.39      285.29      7.09 o 
   2  13   5        2.60        1.48      1.96 o 
   3  13   5       18.28       10.30      2.79 o 
   4  13   5       12.11       10.18      4.33 o 
  -4  14   5        4.86        5.66      4.69 o 
  -3  14   5      137.01      135.89      6.81 o 
  -2  14   5        2.94        6.16      4.75 o 
  -1  14   5      433.50      410.86     21.15 o 
   0  14   5      140.13      134.57      5.42 o 
   1  14   5      198.42      204.79      7.99 o 
   2  14   5       41.57       47.14      3.93 o 
   3  14   5       23.52       29.61      4.28 o 
   4  14   5        1.36        0.16      3.84 o 
  -4  15   5        0.16       -1.75      3.04 o 
  -3  15   5       38.24       46.10      6.05 o 
  -2  15   5        1.49        6.75      5.04 o 
  -1  15   5        9.73       11.38      6.04 o 
   0  15   5        2.26       -2.87      3.40 o 
   1  15   5      216.72      188.61     10.20 o 
   2  15   5      225.44      240.91     11.01 o 
   3  15   5       21.18       30.49      5.92 o 
   4  15   5        1.55        6.52      3.53 o 
  -4  16   5        1.34       -0.24      4.42 o 
  -3  16   5       16.77        7.16      5.63 o 
  -2  16   5       34.56       14.02      6.69 o 
  -1  16   5       19.87       22.94      7.16 o 
   0  16   5      113.28      123.62     11.56 o 
   1  16   5      217.17      236.04     10.80 o 
   2  16   5      119.07      126.48      7.17 o 
   3  16   5        0.17       -0.67      3.69 o 
  -3  17   5       31.09       37.78      9.21 o 
  -2  17   5       50.08       46.58      9.21 o 
  -1  17   5       23.13       23.17      6.98 o 
   0  17   5      156.39      169.10      9.60 o 
   1  17   5      144.97      141.05      7.31 o 
   2  17   5        1.65        4.19      4.16 o 
   3  17   5        0.25       -4.05      5.34 o 
  -3  18   5        0.08       -5.04      5.04 o 
  -2  18   5       28.76       31.27      8.86 o 
  -1  18   5        2.83        1.82      5.16 o 
   0  18   5       83.19       86.36      7.68 o 
   1  18   5       29.71       37.81      4.92 o 
   2  18   5        2.72        7.68      4.35 o 
  -2  19   5        0.05       -0.94      5.28 o 
  -1  19   5        3.23        3.40      6.28 o 
   0  19   5       39.85       54.84      7.02 o 
   1  19   5        2.37        0.10      4.16 o 
   2  19   5        0.31       -0.19      4.02 o 
  -1  20   5       16.06        4.22      7.10 o 
   0  20   5        7.21        7.74      6.69 o 
   1  20   5        6.26        9.88      4.51 o 
  -6   0   6        0.53        6.14      4.35 o 
  -4   0   6       46.16       52.54      5.17 o 
  -2   0   6      142.03      174.17      6.51 o 
   0   0   6      604.51      687.63      9.17 o 
   2   0   6     1072.03     1171.99     13.24 o 
   4   0   6      367.82      382.37     10.20 o 
   6   0   6        8.19        4.05      4.40 o 
  -6   1   6        4.33       -2.62      2.62 o 
  -5   1   6        4.30        1.73      2.43 o 
  -4   1   6      284.87      282.97      6.64 o 
  -3   1   6       42.18       53.10      2.45 o 
  -2   1   6     1658.45     1780.98     25.09 o 
  -1   1   6      250.52      229.85      3.02 o 
   0   1   6      165.71      187.32      2.76 o 
   1   1   6      286.61      256.55      3.65 o 
   2   1   6     1805.35     1737.12     13.82 o 
   3   1   6       78.46       78.14      4.01 o 
   4   1   6       58.02       58.80      3.20 o 
   5   1   6        1.27       -0.62      2.26 o 
   6   1   6        3.88        5.41      4.56 o 
  -6   2   6        1.95       -1.71      2.70 o 
  -5   2   6       59.65       66.17      4.41 o 
  -4   2   6        0.01        8.73      2.10 o 
  -3   2   6      178.32      185.83      4.10 o 
  -2   2   6       41.35       75.28      2.66 o 
  -1   2   6      864.73      873.76      8.06 o 
   0   2   6       67.81       63.66      1.49 o 
   1   2   6       31.24       24.43      1.22 o 
   2   2   6      182.11      185.23      2.91 o 
   3   2   6       10.17       11.96      1.56 o 
   4   2   6      134.33      146.31      4.70 o 
   5   2   6        0.74        1.01      2.20 o 
   6   2   6        2.97        0.40      4.46 o 
  -6   3   6        0.54        4.93      4.37 o 
  -5   3   6       16.65       23.24      3.26 o 
  -4   3   6       26.01       32.11      2.81 o 
  -3   3   6      100.13       92.78      3.36 o 
  -2   3   6      352.33      358.61      6.96 o 
  -1   3   6     1066.16     1066.69      9.52 o 
   0   3   6      140.40      133.22      2.19 o 
   1   3   6       78.88       77.95      1.80 o 
   2   3   6       16.15       17.20      1.14 o 
   3   3   6      130.03      122.18      4.94 o 
   4   3   6       10.70        8.29      1.95 o 
   5   3   6       21.82       16.64      3.68 o 
   6   3   6        0.60       -3.83      4.06 o 
  -6   4   6        2.21       -1.57      4.12 o 
  -5   4   6      134.50      120.74      6.68 o 
  -4   4   6       56.63       54.84      3.87 o 
  -3   4   6        0.46       -0.34      1.60 o 
  -2   4   6        2.19        3.90      1.19 o 
  -1   4   6     2915.32     3111.79     21.59 o 
   0   4   6       99.62       78.47      1.77 o 
   1   4   6      776.99      818.24      7.99 o 
   2   4   6        1.49        7.50      1.06 o 
   3   4   6        3.58        4.10      1.35 o 
   4   4   6        3.76        5.77      2.66 o 
   5   4   6        0.08       -1.96      2.85 o 
   6   4   6        0.61        0.71      4.35 o 
  -6   5   6        2.19        4.72      4.75 o 
  -5   5   6       10.17       24.20      5.37 o 
  -4   5   6      911.54      891.19     16.93 o 
  -3   5   6       17.83       29.20      2.31 o 
  -2   5   6      384.31      441.71      7.23 o 
  -1   5   6      688.80      749.25      7.16 o 
   0   5   6     1727.42     1760.81     14.74 o 
   1   5   6      347.77      348.69      4.96 o 
   2   5   6      327.40      324.71      8.41 o 
   3   5   6        8.09        8.10      1.55 o 
   4   5   6        4.14        2.60      2.19 o 
   5   5   6        9.17        7.21      3.29 o 
  -6   6   6        3.62        1.01      4.62 o 
  -5   6   6       19.95       16.75      5.10 o 
  -4   6   6      767.35      776.95     15.64 o 
  -3   6   6      187.76      191.24      5.00 o 
  -2   6   6     1547.43     1482.07     20.32 o 
  -1   6   6       15.85       36.35      1.38 o 
   0   6   6      384.87      446.02      5.30 o 
   1   6   6      348.37      352.20      5.07 o 
   2   6   6      165.70      174.96      3.70 o 
   3   6   6       42.02       43.00      2.73 o 
   4   6   6        2.75        1.13      2.28 o 
   5   6   6        0.56       -0.75      3.77 o 
  -6   7   6        0.00        3.23      4.73 o 
  -5   7   6        3.14        3.66      8.95 o 
  -4   7   6        0.39        0.47      2.39 o 
  -3   7   6      130.03      126.47      4.98 o 
  -2   7   6     1328.67     1367.30     14.46 o 
  -1   7   6      172.91      180.24      2.93 o 
   0   7   6       29.06       29.29      1.63 o 
   1   7   6      302.50      323.17      4.68 o 
   2   7   6        2.67        0.81      1.36 o 
   3   7   6       31.91       32.20      2.53 o 
   4   7   6       14.26       18.76      3.04 o 
   5   7   6        0.11        0.90      3.63 o 
  -6   8   6        0.01        0.06      4.58 o 
  -5   8   6       17.92        6.54      4.33 o 
  -4   8   6      269.39      250.56      8.55 o 
  -3   8   6      335.11      312.34      7.83 o 
  -2   8   6      170.68      168.22      5.20 o 
  -1   8   6      474.19      453.63      5.31 o 
   0   8   6      339.98      352.14      5.21 o 
   1   8   6       54.66       46.93      1.98 o 
   2   8   6        0.66        3.42      1.51 o 
   3   8   6       41.03       46.09      3.71 o 
   4   8   6        1.08        0.56      2.09 o 
   5   8   6        0.91        2.61      3.47 o 
  -5   9   6        0.00        0.13      3.85 o 
  -4   9   6       58.12       63.35      5.06 o 
  -3   9   6        0.69        4.27      2.34 o 
  -2   9   6      347.01      339.90      9.98 o 
  -1   9   6       14.42       17.12      1.44 o 
   0   9   6       10.64        4.76      1.16 o 
   1   9   6        1.03        0.96      1.07 o 
   2   9   6      152.79      160.48      6.13 o 
   3   9   6       39.94       34.82      3.10 o 
   4   9   6        1.90        4.30      2.73 o 
   5   9   6        0.36       -0.63      3.66 o 
  -5  10   6        0.48       -3.19      4.19 o 
  -4  10   6        5.03        6.60      3.10 o 
  -3  10   6       57.21       65.01      4.72 o 
  -2  10   6      154.91      149.27      5.21 o 
  -1  10   6      113.21      121.77      3.34 o 
   0  10   6      115.07      114.76      3.43 o 
   1  10   6       45.74       50.99      2.43 o 
   2  10   6        1.90        3.58      1.67 o 
   3  10   6        0.22        0.32      1.84 o 
   4  10   6        1.64        0.32      2.59 o 
   5  10   6        0.61        2.58      4.25 o 
  -5  11   6        0.58       -1.04      4.03 o 
  -4  11   6        2.56        2.58      2.86 o 
  -3  11   6        3.34        1.58      2.37 o 
  -2  11   6       99.98      101.93      7.93 o 
  -1  11   6       23.40       27.31      4.06 o 
   0  11   6      397.17      381.45      6.08 o 
   1  11   6       47.22       54.72      2.91 o 
   2  11   6      417.75      451.68      9.50 o 
   3  11   6       17.47       14.60      2.95 o 
   4  11   6       10.79        4.23      3.63 o 
   5  11   6        0.99        3.13      7.10 o 
  -5  12   6       21.46       24.35      6.60 o 
  -4  12   6       30.78       35.00      4.54 o 
  -3  12   6      147.29      141.85      9.93 o 
  -2  12   6        2.45        2.94      2.48 o 
  -1  12   6      241.05      215.33      7.27 o 
   0  12   6        1.11       -0.04      1.65 o 
   1  12   6      713.80      711.62     10.36 o 
   2  12   6       57.92       52.59      3.53 o 
   3  12   6       30.59       32.66      4.30 o 
   4  12   6       40.96       37.97      6.19 o 
  -5  13   6        1.15        5.71      4.92 o 
  -4  13   6        3.36        1.72      2.97 o 
  -3  13   6        0.00       -0.73      2.52 o 
  -2  13   6       24.65       17.62      3.33 o 
  -1  13   6      133.11      142.27      7.48 o 
   0  13   6        0.06       -0.03      1.76 o 
   1  13   6      134.38      137.70      4.78 o 
   2  13   6       29.45       28.95      3.36 o 
   3  13   6        9.62       12.83      2.96 o 
   4  13   6        0.35        0.00      3.68 o 
  -4  14   6        0.11       -1.44      2.92 o 
  -3  14   6        1.22       -0.19      2.57 o 
  -2  14   6       44.92       43.53      8.27 o 
  -1  14   6       65.27       62.65      9.09 o 
   0  14   6       15.93       17.09      2.79 o 
   1  14   6       29.84       29.41      3.39 o 
   2  14   6      170.74      165.98      6.40 o 
   3  14   6        0.32       -2.73      2.73 o 
   4  14   6        0.00        0.65      3.65 o 
  -4  15   6       48.50       57.56      5.73 o 
  -3  15   6       43.19       30.46      5.37 o 
  -2  15   6       25.03       25.05      7.04 o 
  -1  15   6       76.09       79.02     10.21 o 
   0  15   6      576.11      550.78     16.37 o 
   1  15   6       32.76       27.99      4.02 o 
   2  15   6       49.13       70.01      5.71 o 
   3  15   6       10.75        6.99      5.15 o 
   4  15   6       17.38       16.11      5.23 o 
  -4  16   6        8.13        7.57      3.82 o 
  -3  16   6        6.06        0.53      5.63 o 
  -2  16   6       32.20       41.41      8.92 o 
  -1  16   6      194.96      189.24     14.78 o 
   0  16   6      105.11       95.78      7.71 o 
   1  16   6       65.56       69.71      9.26 o 
   2  16   6        5.41        7.63      3.24 o 
   3  16   6       40.13       30.12      6.45 o 
  -3  17   6        0.00        2.70      5.40 o 
  -2  17   6       30.41       18.18      6.51 o 
  -1  17   6        3.21        4.81      5.34 o 
   0  17   6       17.60       23.33      4.98 o 
   1  17   6        0.08       -2.69      2.71 o 
   2  17   6        0.04        4.23      3.90 o 
   3  17   6        1.32        4.16      6.28 o 
  -3  18   6       29.42       47.69     10.03 o 
  -2  18   6        5.57        5.28      6.16 o 
  -1  18   6       16.14       24.87      7.74 o 
   0  18   6       90.90       72.54      7.39 o 
   1  18   6       17.10       13.24      4.87 o 
   2  18   6        2.34        4.06      4.35 o 
  -2  19   6       44.67       54.50     11.03 o 
  -1  19   6        0.01        1.58      5.57 o 
   0  19   6       23.45       21.70      7.68 o 
   1  19   6        4.71        8.43      6.04 o 
   2  19   6       15.58       26.77      6.25 o 
  -1  20   6       28.92       16.37      7.98 o 
   0  20   6        6.60        1.82      6.51 o 
  -5   0   7       26.63       34.99      7.48 o 
  -3   0   7     1317.44     1305.53     31.30 o 
  -1   0   7     3206.86     3250.92     35.78 o 
   1   0   7      187.66      188.33      4.53 o 
   3   0   7     1742.06     1801.47     26.86 o 
   5   0   7        6.05        3.68      3.73 o 
  -6   1   7        2.91        1.41      2.93 o 
  -5   1   7      102.43       81.07      4.81 o 
  -4   1   7       41.72       44.29      3.17 o 
  -3   1   7        3.33        5.25      1.93 o 
  -2   1   7      444.11      458.17      7.59 o 
  -1   1   7      727.26      729.97      6.09 o 
   0   1   7       32.99       38.84      1.63 o 
   1   1   7     1042.92      982.80      9.81 o 
   2   1   7      241.67      245.03      6.08 o 
   3   1   7       87.50       91.80      3.45 o 
   4   1   7       85.11       95.62      4.07 o 
   5   1   7        0.30        0.97      2.22 o 
   6   1   7        3.46       -1.01      4.34 o 
  -6   2   7        1.31       -1.22      2.81 o 
  -5   2   7        1.34        2.65      2.50 o 
  -4   2   7       46.82       43.92      3.20 o 
  -3   2   7        4.91        6.39      1.69 o 
  -2   2   7     1099.68     1231.68     15.80 o 
  -1   2   7      302.13      280.32      3.31 o 
   0   2   7       39.73       50.64      1.34 o 
   1   2   7     2012.79     2013.85     19.18 o 
   2   2   7     2972.18     2692.69     20.45 o 
   3   2   7        0.01        0.10      1.46 o 
   4   2   7      115.99      120.84      4.30 o 
   5   2   7        5.68        3.75      2.30 o 
   6   2   7        1.63       -0.23      5.81 o 
  -6   3   7        1.42       -0.99      4.17 o 
  -5   3   7       27.61       29.13      3.64 o 
  -4   3   7      115.47      105.67      4.92 o 
  -3   3   7        8.80       16.43      2.33 o 
  -2   3   7     5007.71     4852.88     39.29 o 
  -1   3   7      404.26      410.89      4.28 o 
   0   3   7     1759.58     1683.40     12.60 o 
   1   3   7       79.10       78.24      2.56 o 
   2   3   7      134.30      115.82      2.36 o 
   3   3   7       13.56       16.72      1.80 o 
   4   3   7       32.20       39.61      2.86 o 
   5   3   7        2.41        3.90      2.68 o 
  -6   4   7        2.08        0.62      4.17 o 
  -5   4   7       17.28       21.70     10.62 o 
  -4   4   7       50.03       56.12      4.82 o 
  -3   4   7      350.77      330.14      6.53 o 
  -2   4   7      562.62      565.10      7.09 o 
  -1   4   7       65.87       56.48      1.74 o 
   0   4   7      496.18      513.70      5.05 o 
   1   4   7      120.20      142.37      2.61 o 
   2   4   7      278.93      251.41      4.41 o 
   3   4   7      107.34      113.45      3.43 o 
   4   4   7       15.70       17.32      2.92 o 
   5   4   7        1.13        1.59      2.97 o 
  -6   5   7        0.69       -4.02      4.11 o 
  -5   5   7      182.10      163.03      9.97 o 
  -4   5   7       23.87       29.43      4.12 o 
  -3   5   7       22.49       16.21      2.09 o 
  -2   5   7      528.04      577.19      6.72 o 
  -1   5   7       71.37       96.29      2.20 o 
   0   5   7      319.95      328.46      3.87 o 
   1   5   7       27.21       28.70      1.39 o 
   2   5   7       53.78       49.02      2.19 o 
   3   5   7       70.80       73.41      2.91 o 
   4   5   7       63.22       63.94      4.35 o 
   5   5   7        0.45       -0.82      2.96 o 
  -6   6   7        1.17       -0.79      4.02 o 
  -5   6   7        3.68       11.43      4.50 o 
  -4   6   7       29.03       52.21      6.07 o 
  -3   6   7       13.11       13.15      2.11 o 
  -2   6   7       11.99       13.40      1.65 o 
  -1   6   7      930.98      883.86      9.03 o 
   0   6   7     1446.50     1478.41     12.27 o 
   1   6   7      318.28      306.36      4.13 o 
   2   6   7       16.96       18.28      1.65 o 
   3   6   7      138.86      138.37      4.32 o 
   4   6   7        3.35       -0.33      2.20 o 
   5   6   7        2.94        3.72      3.80 o 
  -6   7   7        2.25       -3.70      4.48 o 
  -5   7   7       21.38       13.52      5.19 o 
  -4   7   7       49.19       43.40      6.73 o 
  -3   7   7      141.72      140.44      5.26 o 
  -2   7   7     1895.61     1790.50     18.19 o 
  -1   7   7        0.10        3.11      0.90 o 
   0   7   7      444.48      399.66      5.57 o 
   1   7   7       48.57       38.39      2.44 o 
   2   7   7       39.15       41.05      2.50 o 
   3   7   7        0.38        3.85      1.76 o 
   4   7   7       58.31       59.02      4.44 o 
   5   7   7       10.63        8.29      4.28 o 
  -5   8   7        0.36       -3.67      5.75 o 
  -4   8   7      110.23      104.39      5.96 o 
  -3   8   7     1276.36     1250.55     18.57 o 
  -2   8   7      136.55      147.65      5.00 o 
  -1   8   7        3.96        4.43      1.10 o 
   0   8   7      560.84      559.77      6.58 o 
   1   8   7      167.47      165.27      3.80 o 
   2   8   7        1.33       -0.27      1.31 o 
   3   8   7        5.96        5.80      1.85 o 
   4   8   7       15.37       13.62      3.03 o 
   5   8   7        0.00       -2.20      3.52 o 
  -5   9   7        0.65       -3.43      3.84 o 
  -4   9   7       76.99       69.36      5.38 o 
  -3   9   7      173.51      183.27     10.52 o 
  -2   9   7        7.25        7.76      2.17 o 
  -1   9   7       13.06       19.59      1.69 o 
   0   9   7     1326.42     1344.86     12.00 o 
   1   9   7       19.43       19.10      1.68 o 
   2   9   7       48.53       46.67      2.82 o 
   3   9   7        9.18        1.68      2.80 o 
   4   9   7        0.08        2.15      2.50 o 
   5   9   7        2.02        3.11      6.36 o 
  -5  10   7        1.79       -4.90      4.90 o 
  -4  10   7       29.53       30.39      6.00 o 
  -3  10   7      327.21      280.23      8.68 o 
  -2  10   7        0.48        7.50      2.26 o 
  -1  10   7      216.05      225.77      5.06 o 
   0  10   7       85.08       80.74      2.85 o 
   1  10   7      168.90      173.48      4.52 o 
   2  10   7       24.34       23.38      2.53 o 
   3  10   7      164.88      156.08      5.77 o 
   4  10   7        0.97        1.21      2.93 o 
   5  10   7        7.27        6.36      4.15 o 
  -5  11   7        1.58       -4.14      4.14 o 
  -4  11   7        2.56        6.18      3.08 o 
  -3  11   7        2.34        5.04      3.36 o 
  -2  11   7      350.99      356.15      9.75 o 
  -1  11   7       22.63       18.61      2.40 o 
   0  11   7        0.51       -1.28      1.28 o 
   1  11   7       11.77        8.80      1.75 o 
   2  11   7        0.84        2.47      1.95 o 
   3  11   7        3.64        3.12      2.53 o 
   4  11   7       44.82       36.43      5.93 o 
   5  11   7        0.68        1.15      6.04 o 
  -5  12   7        7.60        1.14      7.68 o 
  -4  12   7       11.14       21.36      3.98 o 
  -3  12   7        2.13        9.32      2.96 o 
  -2  12   7        3.44        0.58      3.06 o 
  -1  12   7        6.47        0.28      2.90 o 
   0  12   7        9.39        5.15      1.91 o 
   1  12   7      634.09      646.33      9.85 o 
   2  12   7       13.10       15.68      2.49 o 
   3  12   7        0.55        4.07      2.52 o 
   4  12   7        0.51        3.08      3.81 o 
  -4  13   7        1.91        1.70      2.99 o 
  -3  13   7       30.90       20.27      6.06 o 
  -2  13   7       37.92       52.07      4.31 o 
  -1  13   7        0.07        1.14      3.03 o 
   0  13   7      263.23      252.50      7.17 o 
   1  13   7      246.85      243.08      9.12 o 
   2  13   7       62.21       58.33      4.29 o 
   3  13   7       13.80       16.89      3.28 o 
   4  13   7        9.50        7.26      4.42 o 
  -4  14   7        0.95        3.12      3.18 o 
  -3  14   7       77.43       77.14      5.61 o 
  -2  14   7      204.81      172.70     13.61 o 
  -1  14   7        8.09       11.79      5.75 o 
   0  14   7        0.12       -1.87      2.28 o 
   1  14   7      101.39      125.86      6.61 o 
   2  14   7       31.59       48.20      4.12 o 
   3  14   7        3.56       -1.16      2.88 o 
   4  14   7        6.58        6.06      5.57 o 
  -4  15   7        0.22        1.07      3.19 o 
  -3  15   7        1.01       -0.14      5.16 o 
  -2  15   7       18.45       13.79      5.98 o 
  -1  15   7        3.20       10.32      5.57 o 
   0  15   7       27.91       41.10      5.55 o 
   1  15   7       31.20       24.41      9.09 o 
   2  15   7       10.70       10.82      3.55 o 
   3  15   7        6.40        5.63      6.76 o 
  -3  16   7        6.26        5.92      5.40 o 
  -2  16   7        0.23        4.16      5.57 o 
  -1  16   7        0.02        2.05      5.22 o 
   0  16   7       15.20       13.08      4.37 o 
   1  16   7       86.39       94.83      8.14 o 
   2  16   7       15.62       14.25      6.95 o 
   3  16   7        1.44        4.45      5.12 o 
  -3  17   7       28.43       25.81      8.10 o 
  -2  17   7       46.52       43.88      9.44 o 
  -1  17   7        0.54       -0.76      4.69 o 
   0  17   7       53.65       51.50      6.51 o 
   1  17   7        0.24       -0.52      2.91 o 
   2  17   7       14.22       16.39      6.69 o 
   3  17   7        8.00       -1.76      5.98 o 
  -2  18   7       10.02        8.98      5.87 o 
  -1  18   7        2.42       11.26      6.92 o 
   0  18   7        3.27        7.98      6.34 o 
   1  18   7       12.22       16.71      4.81 o 
   2  18   7        6.44        5.26      4.46 o 
  -2  19   7       14.19       20.77      7.98 o 
  -1  19   7       11.00        9.21      6.63 o 
   0  19   7       68.02       86.11     12.08 o 
   1  19   7        0.03        2.98      4.44 o 
   0  20   7       76.32       82.71     12.67 o 
  -6   0   8        2.90        3.57      4.39 o 
  -4   0   8        0.16       -2.87      2.87 o 
  -2   0   8      595.22      624.74     10.15 o 
   0   0   8     1485.31     1467.90     17.88 o 
   2   0   8       35.99       36.13      3.08 o 
   4   0   8      283.77      260.08      8.84 o 
  -6   1   8       13.87        5.73      3.24 o 
  -5   1   8       40.87       35.51      3.83 o 
  -4   1   8      237.01      241.87      6.93 o 
  -3   1   8       32.23       36.90      3.04 o 
  -2   1   8        4.45       10.45      1.27 o 
  -1   1   8        2.80        7.75      0.84 o 
   0   1   8        3.47        1.91      0.72 o 
   1   1   8      134.49      126.32      2.89 o 
   2   1   8        0.50        3.77      1.20 o 
   3   1   8      368.56      392.66      7.09 o 
   4   1   8       21.56       26.67      2.66 o 
   5   1   8        1.25        4.69      2.37 o 
  -6   2   8        0.27        1.43      3.52 o 
  -5   2   8      132.13      143.73      7.12 o 
  -4   2   8       42.89       40.80      4.14 o 
  -3   2   8      483.81      431.62      9.02 o 
  -2   2   8       30.61       34.35      1.81 o 
  -1   2   8     4153.47     4219.57     28.98 o 
   0   2   8      312.59      287.06      3.43 o 
   1   2   8     2229.20     2311.80     18.05 o 
   2   2   8      183.12      181.27      3.68 o 
   3   2   8      115.31      119.09      4.74 o 
   4   2   8       37.84       43.40      3.09 o 
   5   2   8        0.28       -0.34      2.29 o 
  -6   3   8        0.02        3.34      4.51 o 
  -5   3   8       37.35       37.91      4.58 o 
  -4   3   8        7.58       11.57      3.27 o 
  -3   3   8       22.44       19.42      2.15 o 
  -2   3   8      509.39      519.63      6.97 o 
  -1   3   8       16.89       18.68      1.08 o 
   0   3   8      151.16      176.14      2.63 o 
   1   3   8       91.28      103.35      2.50 o 
   2   3   8        9.72       21.21      2.25 o 
   3   3   8        0.01       -1.29      1.48 o 
   4   3   8        0.26        0.55      1.74 o 
   5   3   8        9.00        9.69      3.17 o 
  -6   4   8        0.31        2.83      4.69 o 
  -5   4   8        6.06       10.05      3.52 o 
  -4   4   8      263.50      244.71     10.46 o 
  -3   4   8        1.09        6.97      1.77 o 
  -2   4   8        6.19        5.60      1.17 o 
  -1   4   8      173.68      185.91      2.98 o 
   0   4   8      313.43      348.55      4.04 o 
   1   4   8        1.48        4.26      0.79 o 
   2   4   8      400.76      364.93      5.64 o 
   3   4   8      116.26      101.17      3.76 o 
   4   4   8        1.23       -0.72      1.95 o 
   5   4   8        1.19        0.51      2.68 o 
  -6   5   8        4.59        8.59      5.13 o 
  -5   5   8        0.02        1.58      5.46 o 
  -4   5   8      362.99      383.12     10.45 o 
  -3   5   8       25.27       35.66      2.42 o 
  -2   5   8       53.96       72.87      2.42 o 
  -1   5   8       14.38        7.86      0.97 o 
   0   5   8      115.70      123.30      2.35 o 
   1   5   8      142.61      141.94      2.69 o 
   2   5   8      462.88      460.30      6.62 o 
   3   5   8        2.69        5.89      1.78 o 
   4   5   8        1.85       -1.54      2.03 o 
   5   5   8        2.20        2.90      5.28 o 
  -6   6   8        0.03       -4.30      4.30 o 
  -5   6   8       89.31       96.99      8.29 o 
  -4   6   8       55.50       47.99      5.96 o 
  -3   6   8      598.81      562.76     11.58 o 
  -2   6   8       36.74       28.38      2.23 o 
  -1   6   8      262.64      244.14      4.29 o 
   0   6   8      686.86      692.41      7.38 o 
   1   6   8      554.51      503.73      5.80 o 
   2   6   8      134.94      139.59      3.57 o 
   3   6   8       36.43       35.88      3.74 o 
   4   6   8        4.58        1.79      2.35 o 
   5   6   8        9.46        1.50      3.65 o 
  -6   7   8       24.39       29.74      9.97 o 
  -5   7   8        0.92       -2.29      4.02 o 
  -4   7   8        2.25       -3.34      3.34 o 
  -3   7   8        0.17        1.01      2.04 o 
  -2   7   8      350.94      363.35      7.52 o 
  -1   7   8      249.59      264.74      4.07 o 
   0   7   8       28.99       24.82      1.57 o 
   1   7   8      154.68      147.70      3.00 o 
   2   7   8        0.13        0.87      1.30 o 
   3   7   8       46.67       47.81      3.39 o 
   4   7   8        0.59        0.31      2.84 o 
   5   7   8        1.70       -2.02      3.62 o 
  -5   8   8        3.95       -0.52      4.37 o 
  -4   8   8       18.00       12.64      8.89 o 
  -3   8   8      105.38       99.27      5.30 o 
  -2   8   8      360.32      375.70      7.14 o 
  -1   8   8      134.49      120.21      4.11 o 
   0   8   8       95.38       93.97      2.65 o 
   1   8   8       52.35       44.73      2.05 o 
   2   8   8        4.75        5.16      1.51 o 
   3   8   8        3.92        3.18      1.84 o 
   4   8   8        2.15        1.07      2.29 o 
   5   8   8        0.67       -1.37      5.46 o 
  -5   9   8        1.66       -0.42      3.97 o 
  -4   9   8      149.15      153.17      7.22 o 
  -3   9   8      359.10      341.10     15.43 o 
  -2   9   8      492.75      454.96      9.38 o 
  -1   9   8       42.79       47.28      2.73 o 
   0   9   8      440.13      443.21      5.98 o 
   1   9   8     1138.58     1128.41     11.68 o 
   2   9   8       94.67      104.10      4.32 o 
   3   9   8        0.01       -1.94      1.94 o 
   4   9   8        0.43       -2.19      2.19 o 
   5   9   8        0.40        0.86      4.11 o 
  -5  10   8        1.50       -2.67      4.19 o 
  -4  10   8        0.22       -2.52      3.57 o 
  -3  10   8       14.86        9.95      2.96 o 
  -2  10   8      159.29      168.01      5.76 o 
  -1  10   8       67.11       73.23      3.70 o 
   0  10   8      236.02      239.87      4.79 o 
   1  10   8       26.95       21.01      2.03 o 
   2  10   8       61.67       58.87      3.22 o 
   3  10   8        0.00       -1.15      2.17 o 
   4  10   8        3.83        0.58      3.00 o 
   5  10   8        0.42        3.80      4.35 o 
  -5  11   8        0.07       -4.07      4.12 o 
  -4  11   8       90.32      100.58      7.60 o 
  -3  11   8       16.87       17.83      6.14 o 
  -2  11   8       46.74       52.50      3.75 o 
  -1  11   8        0.38       -2.88      3.11 o 
   0  11   8       25.75       25.69      2.10 o 
   1  11   8      136.94      127.05      4.26 o 
   2  11   8        4.00        6.13      1.91 o 
   3  11   8       16.91       17.72      3.31 o 
   4  11   8       11.35       10.18      3.54 o 
  -5  12   8       16.04       15.73      6.92 o 
  -4  12   8        0.18        0.93      2.82 o 
  -3  12   8       29.83       26.69      3.88 o 
  -2  12   8       27.20       32.23      3.66 o 
  -1  12   8       99.75      108.25      5.88 o 
   0  12   8        2.90       -1.60      1.60 o 
   1  12   8       31.15       33.92      3.03 o 
   2  12   8      249.68      257.03      6.90 o 
   3  12   8        5.03        4.95      2.56 o 
   4  12   8        0.21        3.63      3.85 o 
  -4  13   8        2.06        5.88      3.28 o 
  -3  13   8       20.91       20.14      4.32 o 
  -2  13   8      293.41      242.50     10.37 o 
  -1  13   8      187.91      179.99      7.50 o 
   0  13   8       11.08        9.11      2.41 o 
   1  13   8        0.95        2.16      2.20 o 
   2  13   8      203.23      204.40      7.14 o 
   3  13   8        9.36       10.73      3.61 o 
   4  13   8        1.63        4.83      4.15 o 
  -4  14   8       12.68        9.92      6.21 o 
  -3  14   8        0.54        2.62      3.70 o 
  -2  14   8       18.92       18.71      6.92 o 
  -1  14   8      135.74      141.49     12.67 o 
   0  14   8      183.92      186.53     11.33 o 
   1  14   8        3.85        6.23      3.05 o 
   2  14   8        4.68        2.04      2.42 o 
   3  14   8        7.72        6.18      3.50 o 
   4  14   8       16.71       22.18      5.77 o 
  -4  15   8       24.13       28.23      4.60 o 
  -3  15   8       20.85       10.44      6.22 o 
  -2  15   8      113.62      106.35     11.91 o 
  -1  15   8        5.60        4.22      5.10 o 
   0  15   8      120.05      127.36      8.42 o 
   1  15   8        0.43       -2.29      2.69 o 
   2  15   8       45.68       37.57      4.14 o 
   3  15   8        9.75       10.39      3.79 o 
  -3  16   8        1.59       11.85      6.69 o 
  -2  16   8       24.10       18.65      6.69 o 
  -1  16   8        7.53       16.01      6.63 o 
   0  16   8      144.31      154.60     12.00 o 
   1  16   8       15.29       17.37      4.62 o 
   2  16   8        0.25        0.13      3.71 o 
   3  16   8       23.89       33.87      4.97 o 
  -3  17   8        1.80        0.59      5.57 o 
  -2  17   8        0.14       -3.93      3.93 o 
  -1  17   8       26.36       16.95      7.10 o 
   0  17   8       69.32       41.88      9.27 o 
   1  17   8        2.89        3.47      5.46 o 
   2  17   8        6.15        8.35      4.81 o 
  -2  18   8        0.01       14.55      6.92 o 
  -1  18   8      117.72      181.85     16.43 o 
   0  18   8       38.21       38.07      9.39 o 
   1  18   8       52.66       62.08      7.59 o 
   2  18   8        0.83        1.34      4.20 o 
  -1  19   8       20.34       19.36      8.15 o 
   0  19   8        1.68        0.29      6.10 o 
   1  19   8        0.00        3.89      4.64 o 
  -5   0   9        1.09        0.90      3.65 o 
  -3   0   9      980.43      941.10     29.51 o 
  -1   0   9      135.25      129.60      3.87 o 
   1   0   9       69.03       97.33      6.48 o 
   3   0   9      842.11      831.89     16.19 o 
   5   0   9        2.42        1.39      3.73 o 
  -6   1   9        0.01        2.89      4.12 o 
  -5   1   9        2.84        3.91      3.05 o 
  -4   1   9       15.17       14.18      3.19 o 
  -3   1   9      208.04      209.41      7.33 o 
  -2   1   9        3.83       10.18      1.39 o 
  -1   1   9     1406.92     1462.60     12.24 o 
   0   1   9      527.95      492.40      5.45 o 
   1   1   9      250.36      226.55      3.58 o 
   2   1   9       10.46       12.44      1.71 o 
   3   1   9      195.45      196.09      6.72 o 
   4   1   9       79.14       86.24      4.04 o 
   5   1   9        1.98        2.10      2.37 o 
  -6   2   9       10.17        5.12      3.90 o 
  -5   2   9       13.13       13.77      3.66 o 
  -4   2   9       64.65       64.96      4.87 o 
  -3   2   9       51.21       53.78      4.12 o 
  -2   2   9      233.04      245.77      4.56 o 
  -1   2   9       95.82      103.78      2.36 o 
   0   2   9      693.28      714.25      7.50 o 
   1   2   9       83.41       93.64      2.41 o 
   2   2   9       37.29       46.35      2.50 o 
   3   2   9       77.55       86.66      3.70 o 
   4   2   9        5.85        4.29      2.01 o 
   5   2   9        6.89        7.76      3.97 o 
  -6   3   9       35.01       41.35      6.86 o 
  -5   3   9        1.44        2.87      3.18 o 
  -4   3   9       68.71       80.01      5.53 o 
  -3   3   9       80.98       96.36      4.47 o 
  -2   3   9      918.17      843.53     10.02 o 
  -1   3   9       40.03       33.38      1.50 o 
   0   3   9      125.71      122.26      2.29 o 
   1   3   9      108.98      101.83      2.71 o 
   2   3   9       96.63      105.17      3.24 o 
   3   3   9       67.79       63.80      3.91 o 
   4   3   9       84.86       96.56      4.20 o 
   5   3   9        2.09        0.78      2.98 o 
  -6   4   9        0.05        0.40      4.43 o 
  -5   4   9       29.58       30.29      4.50 o 
  -4   4   9      333.86      312.06     12.36 o 
  -3   4   9      419.51      388.66      6.86 o 
  -2   4   9        3.33        4.58      1.77 o 
  -1   4   9      267.29      263.67      4.09 o 
   0   4   9      889.62      894.04      7.97 o 
   1   4   9      404.63      416.54      5.91 o 
   2   4   9       23.96       21.47      1.81 o 
   3   4   9      281.19      261.98      7.12 o 
   4   4   9        4.54        1.13      2.10 o 
   5   4   9        1.06       -0.47      3.15 o 
  -6   5   9        0.43        0.96      4.78 o 
  -5   5   9      143.06      144.65     12.05 o 
  -4   5   9        0.48        4.59      5.84 o 
  -3   5   9        5.66        5.98      1.87 o 
  -2   5   9      132.82      137.46      4.12 o 
  -1   5   9        0.31        0.37      0.85 o 
   0   5   9       13.53       17.67      1.35 o 
   1   5   9      739.21      662.17      6.91 o 
   2   5   9      145.00      134.17      3.33 o 
   3   5   9       56.83       65.04      4.57 o 
   4   5   9        2.71        2.20      2.43 o 
   5   5   9        2.25        3.41      6.02 o 
  -6   6   9        4.55        9.84      5.41 o 
  -5   6   9       42.25       44.05      6.41 o 
  -4   6   9       11.32       12.46      4.19 o 
  -3   6   9     2136.92     2005.42     23.14 o 
  -2   6   9       18.42       24.54      2.24 o 
  -1   6   9      250.04      240.78      3.90 o 
   0   6   9       31.87       39.21      1.60 o 
   1   6   9      355.12      366.17      5.34 o 
   2   6   9       60.53       62.92      2.51 o 
   3   6   9       61.17       59.41      4.23 o 
   4   6   9        2.60        5.50      2.59 o 
   5   6   9        1.68       -0.47      3.94 o 
  -5   7   9       13.13       17.99      5.29 o 
  -4   7   9       22.69       21.66      4.65 o 
  -3   7   9      240.26      230.96      7.16 o 
  -2   7   9      225.72      239.50      6.88 o 
  -1   7   9      330.33      335.36      5.17 o 
   0   7   9       14.72       12.57      1.44 o 
   1   7   9        0.28        2.33      1.19 o 
   2   7   9       12.45       10.26      1.79 o 
   3   7   9        0.53        4.04      1.98 o 
   4   7   9        6.37        5.16      2.94 o 
   5   7   9        0.05       -2.81      3.46 o 
  -5   8   9        0.10       -2.77      3.41 o 
  -4   8   9       50.20       48.87      6.78 o 
  -3   8   9        3.64        5.34      2.42 o 
  -2   8   9      748.70      744.99     12.33 o 
  -1   8   9       84.16       80.84      2.50 o 
   0   8   9      134.74      129.47      3.15 o 
   1   8   9       49.44       61.57      2.73 o 
   2   8   9       40.69       44.57      3.30 o 
   3   8   9        5.95        3.12      2.13 o 
   4   8   9        9.89       13.06      3.05 o 
   5   8   9        0.04        4.36      3.91 o 
  -5   9   9        3.44        0.09      4.28 o 
  -4   9   9       58.89       65.52      6.84 o 
  -3   9   9        2.93       12.75      3.34 o 
  -2   9   9      119.18      134.67      6.05 o 
  -1   9   9        1.02        3.45      1.49 o 
   0   9   9      584.25      576.92      7.87 o 
   1   9   9       23.42       22.37      2.27 o 
   2   9   9       44.48       47.78      2.97 o 
   3   9   9        0.77        8.22      2.37 o 
   4   9   9       26.84       28.86      4.46 o 
   5   9   9        1.65        0.82      4.28 o 
  -5  10   9       17.08       13.25     11.09 o 
  -4  10   9       32.01       24.43      4.05 o 
  -3  10   9       50.44       56.16      7.49 o 
  -2  10   9        0.14        2.75      3.45 o 
  -1  10   9      278.89      271.20      6.16 o 
   0  10   9       58.36       57.92      2.55 o 
   1  10   9       32.74       30.17      2.34 o 
   2  10   9        2.07        4.67      1.67 o 
   3  10   9       57.84       45.56      5.27 o 
   4  10   9       12.87       21.59      4.20 o 
  -5  11   9       25.04       31.20      6.33 o 
  -4  11   9       48.06       46.00      4.98 o 
  -3  11   9       85.19       85.01      5.48 o 
  -2  11   9      109.69      107.45      6.56 o 
  -1  11   9       22.38       21.50      4.85 o 
   0  11   9      177.83      171.25      4.33 o 
   1  11   9      593.94      623.37     15.09 o 
   2  11   9       57.01       53.85      3.32 o 
   3  11   9       64.96       65.10      4.83 o 
   4  11   9        0.74       -0.97      3.91 o 
  -5  12   9        1.07       -1.84      4.39 o 
  -4  12   9       10.16        9.07      3.37 o 
  -3  12   9        7.44        5.05      2.96 o 
  -2  12   9       51.15       61.88      5.89 o 
  -1  12   9        4.14        8.18      3.82 o 
   0  12   9       97.45       95.80      4.24 o 
   1  12   9      153.95      156.69      4.88 o 
   2  12   9       49.08       51.16      3.75 o 
   3  12   9       12.48       10.17      6.43 o 
   4  12   9        0.16        0.36      3.31 o 
  -4  13   9       11.30        7.32      3.52 o 
  -3  13   9        4.31        1.35      3.54 o 
  -2  13   9       16.84       14.59      4.43 o 
  -1  13   9      154.25      137.84      6.91 o 
   0  13   9       26.36       35.21      4.96 o 
   1  13   9       42.05       56.12      5.02 o 
   2  13   9      110.23      110.68      5.75 o 
   3  13   9        3.66        2.63      2.95 o 
   4  13   9        0.41        6.36      3.51 o 
  -4  14   9       29.85       19.20      4.59 o 
  -3  14   9       44.28       38.72      4.60 o 
  -2  14   9       29.47       33.85      8.21 o 
  -1  14   9       65.27       56.02      9.44 o 
   0  14   9        3.99        0.01      3.21 o 
   1  14   9      141.05      149.70      7.32 o 
   2  14   9        1.89        3.34      2.56 o 
   3  14   9       12.77       14.78      4.04 o 
  -4  15   9        7.41        3.48      4.59 o 
  -3  15   9       13.52        6.86      5.92 o 
  -2  15   9        0.01       -1.17      4.87 o 
  -1  15   9        1.11       -3.40      4.52 o 
   0  15   9       15.59       20.36      4.78 o 
   1  15   9      162.63      180.84      8.23 o 
   2  15   9        3.19        3.91      3.28 o 
   3  15   9        0.09        5.82      3.53 o 
  -3  16   9       15.58       14.31      6.98 o 
  -2  16   9       17.68       15.60      6.92 o 
  -1  16   9       23.02       18.13      7.33 o 
   0  16   9       43.48       38.13      8.80 o 
   1  16   9        9.94        7.97      5.02 o 
   2  16   9       25.27       21.47      9.50 o 
   3  16   9        0.12       -1.03      3.46 o 
  -3  17   9       18.09       12.73      7.16 o 
  -2  17   9       14.73        7.98      6.34 o 
  -1  17   9        0.00       13.08      6.63 o 
   0  17   9        7.67       22.58      7.51 o 
   1  17   9        2.51        3.08      4.18 o 
   2  17   9        5.03        9.11      4.69 o 
  -2  18   9        8.79       -2.17      5.51 o 
  -1  18   9       42.77       29.21      8.98 o 
   0  18   9       11.54        5.22      6.57 o 
   1  18   9        4.27       12.19      5.13 o 
  -1  19   9        0.87       -3.29      5.28 o 
   0  19   9       22.02       49.33     10.73 o 
  -6   0  10       10.74       11.03      7.10 o 
  -4   0  10       92.80       75.91      9.21 o 
  -2   0  10       39.45       46.01      2.62 o 
   0   0  10      206.31      226.85      4.58 o 
   2   0  10       26.70       24.47      3.08 o 
   4   0  10        9.74       15.99      3.67 o 
  -6   1  10       17.90       24.20      5.84 o 
  -5   1  10       41.68       47.29      6.16 o 
  -4   1  10       12.05        5.77      6.86 o 
  -3   1  10        1.10        8.58      3.40 o 
  -2   1  10      366.29      351.62      6.15 o 
  -1   1  10      990.99     1026.23     11.53 o 
   0   1  10      933.56      973.12      8.56 o 
   1   1  10        3.94        5.44      0.95 o 
   2   1  10        9.54        7.65      1.67 o 
   3   1  10      365.14      357.22      7.12 o 
   4   1  10       46.76       37.71      3.14 o 
   5   1  10        0.05        1.98      2.67 o 
  -6   2  10        0.09       -0.98      4.58 o 
  -5   2  10       37.30       48.41      6.31 o 
  -4   2  10       55.28       43.70      5.43 o 
  -3   2  10       69.57       86.29      4.62 o 
  -2   2  10       22.55       31.48      2.35 o 
  -1   2  10       52.02       56.55      2.29 o 
   0   2  10      939.68      969.95      9.12 o 
   1   2  10       83.08       93.86      2.40 o 
   2   2  10      122.63      121.02      3.81 o 
   3   2  10      747.33      783.27     11.27 o 
   4   2  10        0.94        2.38      2.01 o 
   5   2  10        0.73       -1.85      3.31 o 
  -6   3  10       15.76        6.74      5.16 o 
  -5   3  10       45.33       44.51      5.10 o 
  -4   3  10       38.95       32.00      5.11 o 
  -3   3  10      336.75      328.86      8.16 o 
  -2   3  10        4.16        7.88      1.43 o 
  -1   3  10     1072.26     1075.39      9.88 o 
   0   3  10      254.60      239.12      3.40 o 
   1   3  10        2.43        1.69      1.03 o 
   2   3  10        4.16        0.77      1.48 o 
   3   3  10        0.36       -1.65      1.65 o 
   4   3  10        0.10       -1.75      1.83 o 
   5   3  10        0.46        3.20      3.23 o 
  -6   4  10        1.88       -3.39      4.56 o 
  -5   4  10        0.88        2.81      3.15 o 
  -4   4  10       11.84       18.20      3.71 o 
  -3   4  10      637.99      613.79     20.03 o 
  -2   4  10       55.51       53.45      2.48 o 
  -1   4  10       36.86       29.28      1.56 o 
   0   4  10       10.90       19.66      1.23 o 
   1   4  10      238.93      214.33      4.43 o 
   2   4  10        0.02       -1.12      1.23 o 
   3   4  10        1.46        2.16      1.77 o 
   4   4  10        2.16        5.69      2.46 o 
   5   4  10        0.79        2.19      3.28 o 
  -6   5  10        0.13       -3.81      3.81 o 
  -5   5  10        0.74       -3.66      3.70 o 
  -4   5  10        0.51        2.15      2.82 o 
  -3   5  10      141.66      124.83      5.08 o 
  -2   5  10       81.33       82.56      4.19 o 
  -1   5  10       36.64       46.35      1.98 o 
   0   5  10      374.77      397.48      4.78 o 
   1   5  10        8.05        6.33      1.60 o 
   2   5  10       16.66       22.14      2.04 o 
   3   5  10       12.58       11.68      2.43 o 
   4   5  10        0.05       -1.98      2.09 o 
   5   5  10        3.77        8.09      3.77 o 
  -5   6  10       35.22       53.21      7.13 o 
  -4   6  10        6.55        2.73      5.37 o 
  -3   6  10      119.44      163.04      5.76 o 
  -2   6  10       61.52       62.43      3.69 o 
  -1   6  10      121.20      112.92      2.73 o 
   0   6  10      147.47      159.61      3.43 o 
   1   6  10       80.41       71.87      2.55 o 
   2   6  10       24.43       24.08      2.10 o 
   3   6  10        1.53       -1.04      2.13 o 
   4   6  10        0.02        1.85      2.57 o 
   5   6  10        4.00        1.26      3.38 o 
  -5   7  10        0.45        6.60      9.36 o 
  -4   7  10        0.72        2.92      3.88 o 
  -3   7  10      580.86      574.47     17.30 o 
  -2   7  10       11.69       11.12      2.36 o 
  -1   7  10      443.90      411.68      5.40 o 
   0   7  10       53.88       44.98      2.25 o 
   1   7  10      186.11      184.10      3.96 o 
   2   7  10        3.94        6.04      1.80 o 
   3   7  10        9.53       10.36      2.45 o 
   4   7  10        1.33       -2.31      2.31 o 
   5   7  10        6.52        1.47      7.16 o 
  -5   8  10       38.66       58.35      7.28 o 
  -4   8  10       33.53       26.70      6.66 o 
  -3   8  10        0.02        4.17      2.86 o 
  -2   8  10      615.67      578.61     10.75 o 
  -1   8  10      545.80      549.04      7.49 o 
   0   8  10       87.30       87.17      2.81 o 
   1   8  10      596.85      615.94      8.58 o 
   2   8  10       39.40       49.72      3.05 o 
   3   8  10       14.36       12.44      2.55 o 
   4   8  10        0.82        2.97      3.14 o 
   5   8  10        0.16        1.20      4.58 o 
  -5   9  10        2.47        0.45      4.45 o 
  -4   9  10        0.43        1.44      3.62 o 
  -3   9  10       92.18       82.92      6.41 o 
  -2   9  10        2.77        4.75      2.61 o 
  -1   9  10      246.00      255.29      6.05 o 
   0   9  10      115.59      122.16      3.61 o 
   1   9  10        9.38       10.24      1.82 o 
   2   9  10       59.38       64.79      4.48 o 
   3   9  10       19.92       19.40      5.00 o 
   4   9  10        3.04       12.23      3.72 o 
  -5  10  10        0.24       -1.47      4.05 o 
  -4  10  10       48.05       39.81      7.74 o 
  -3  10  10      317.38      288.43     11.32 o 
  -2  10  10      501.15      494.22     12.11 o 
  -1  10  10       65.90       60.64      4.42 o 
   0  10  10       82.86       91.86      3.40 o 
   1  10  10      124.22      125.04      3.97 o 
   2  10  10      181.88      183.29      5.33 o 
   3  10  10        1.88        1.81      2.41 o 
   4  10  10       15.12       17.24      4.19 o 
  -5  11  10       23.43       24.31      6.28 o 
  -4  11  10        0.02       -1.25      4.01 o 
  -3  11  10       15.66       12.47      9.06 o 
  -2  11  10      143.97      110.85      6.04 o 
  -1  11  10      157.33      169.59      5.95 o 
   0  11  10      180.58      171.64      4.81 o 
   1  11  10       77.93       75.62      3.80 o 
   2  11  10       23.24       29.21      3.18 o 
   3  11  10        1.97       -1.76      1.90 o 
   4  11  10        0.21        0.62      3.19 o 
  -4  12  10        6.07        3.41      3.26 o 
  -3  12  10       67.18       70.76      9.18 o 
  -2  12  10       81.75       58.01      5.91 o 
  -1  12  10      153.80      151.56      9.50 o 
   0  12  10       28.13       27.06      3.10 o 
   1  12  10       99.39      107.11      4.35 o 
   2  12  10        2.88        4.80      2.34 o 
   3  12  10        3.19        5.24      3.65 o 
   4  12  10        1.49        4.32      3.68 o 
  -4  13  10        0.00       -0.42      3.15 o 
  -3  13  10        8.97        5.95      3.65 o 
  -2  13  10        3.60       -0.19      3.51 o 
  -1  13  10       99.65      119.76      6.66 o 
   0  13  10       10.81       13.16      3.95 o 
   1  13  10       51.63       60.66      5.97 o 
   2  13  10       14.08       14.83      4.05 o 
   3  13  10        5.12        1.11      3.03 o 
   4  13  10        3.42       -3.28      3.29 o 
  -4  14  10        8.50        8.19      3.78 o 
  -3  14  10        9.12       16.84      4.59 o 
  -2  14  10       50.11       49.92      9.15 o 
  -1  14  10       21.21       12.96      6.34 o 
   0  14  10       16.40       18.07      4.60 o 
   1  14  10        7.16        2.04      2.82 o 
   2  14  10       29.23       29.07      3.97 o 
   3  14  10        1.19        2.01      3.54 o 
  -3  15  10       18.72       29.62      7.92 o 
  -2  15  10       40.79       41.77      9.44 o 
  -1  15  10        5.04        3.17      5.57 o 
   0  15  10        2.05        8.10      6.57 o 
   1  15  10        0.04       -1.28      4.48 o 
   2  15  10       25.22       34.32      4.90 o 
   3  15  10        0.04       -3.16      3.16 o 
  -3  16  10        3.16        4.22      5.98 o 
  -2  16  10        6.52       17.42      7.16 o 
  -1  16  10       34.68       19.36      7.57 o 
   0  16  10        4.07        4.69      6.10 o 
   1  16  10       11.16       15.80      5.06 o 
   2  16  10        0.32        0.77      4.11 o 
  -2  17  10        0.57        0.41      5.87 o 
  -1  17  10       39.06       24.99      8.74 o 
   0  17  10        2.08       -3.05      4.93 o 
   1  17  10       19.60       19.38      5.26 o 
   2  17  10       11.20       14.22      7.66 o 
  -2  18  10       15.77       15.43      7.45 o 
  -1  18  10       19.28       15.90      7.68 o 
   0  18  10       51.44       63.12     11.50 o 
   1  18  10        5.29        2.94      4.56 o 
  -5   0  11        0.54        7.27      6.28 o 
  -3   0  11      556.23      508.71     15.24 o 
  -1   0  11      409.24      401.72      7.85 o 
   1   0  11      231.15      233.34      7.07 o 
   3   0  11       93.04       91.55      6.12 o 
   5   0  11        4.29        5.08      5.57 o 
  -6   1  11       26.06       19.24      6.20 o 
  -5   1  11       43.42       34.93      9.36 o 
  -4   1  11        1.48        3.48      3.50 o 
  -3   1  11      460.25      444.40     11.35 o 
  -2   1  11        0.19        2.49      1.34 o 
  -1   1  11       73.88       71.43      3.01 o 
   0   1  11      490.48      513.34      6.00 o 
   1   1  11       19.32       18.44      1.66 o 
   2   1  11       94.07       83.13      3.39 o 
   3   1  11        0.59        2.28      1.85 o 
   4   1  11        8.12       11.43      2.46 o 
   5   1  11        2.40       -0.21      2.67 o 
  -6   2  11       71.61       75.90      8.31 o 
  -5   2  11        3.12        7.73      8.15 o 
  -4   2  11       85.65       84.06     14.14 o 
  -3   2  11        2.92        5.51      2.51 o 
  -2   2  11     1367.97     1361.94     13.15 o 
  -1   2  11        2.51        2.36      1.19 o 
   0   2  11     2679.91     2575.79     20.39 o 
   1   2  11       43.32       44.30      2.11 o 
   2   2  11        0.02       -1.39      1.39 o 
   3   2  11        5.11        5.87      1.98 o 
   4   2  11       59.12       65.86      6.38 o 
   5   2  11        0.01       -1.90      3.04 o 
  -6   3  11       19.40       24.99      9.21 o 
  -5   3  11       10.04        3.19      7.51 o 
  -4   3  11        1.73        6.71      3.90 o 
  -3   3  11       26.69       25.22      6.45 o 
  -2   3  11      103.89      106.29      3.06 o 
  -1   3  11      287.32      290.75      4.33 o 
   0   3  11      196.39      210.55      3.62 o 
   1   3  11      142.95      135.17      3.06 o 
   2   3  11      294.41      300.69     11.01 o 
   3   3  11        0.50       -0.34      1.88 o 
   4   3  11        1.30        2.25      2.15 o 
   5   3  11        5.88        3.18      3.81 o 
  -5   4  11        1.28        7.42      4.40 o 
  -4   4  11        7.54        0.42      8.95 o 
  -3   4  11       52.68       58.74      4.10 o 
  -2   4  11       13.19       15.54      3.20 o 
  -1   4  11      116.11      100.90      2.63 o 
   0   4  11        0.02        1.74      1.00 o 
   1   4  11       89.05       82.95      2.69 o 
   2   4  11      123.98      123.06      3.71 o 
   3   4  11        1.77       -0.24      1.66 o 
   4   4  11       23.28       23.34      3.33 o 
   5   4  11        1.12        4.99      3.94 o 
  -5   5  11       70.54       71.21     10.97 o 
  -4   5  11        1.35        1.68      4.90 o 
  -3   5  11      344.24      348.14     19.28 o 
  -2   5  11        6.97        7.12      1.82 o 
  -1   5  11      393.72      383.10      5.18 o 
   0   5  11       48.57       57.91      2.12 o 
   1   5  11      139.79      123.44      3.22 o 
   2   5  11        4.98       10.47      1.85 o 
   3   5  11      180.95      170.98      5.79 o 
   4   5  11        2.65        0.49      2.34 o 
   5   5  11        1.54        1.75      3.49 o 
  -5   6  11       10.86       13.31      4.85 o 
  -4   6  11       72.76       53.85      9.21 o 
  -3   6  11        0.33        1.79      3.34 o 
  -2   6  11      859.12      851.00     11.38 o 
  -1   6  11       15.04       17.79      1.56 o 
   0   6  11       28.84       27.67      2.16 o 
   1   6  11        3.66        5.70      1.45 o 
   2   6  11        6.65        6.53      1.69 o 
   3   6  11        0.00        3.23      2.40 o 
   4   6  11        6.24        6.82      3.37 o 
   5   6  11        3.95        2.93      3.59 o 
  -5   7  11       22.12       21.18      5.87 o 
  -4   7  11        0.18        2.93      5.46 o 
  -3   7  11      101.83      109.65      5.88 o 
  -2   7  11       97.38       93.08      4.21 o 
  -1   7  11       21.05       21.21      1.81 o 
   0   7  11       48.53       40.97      2.36 o 
   1   7  11      231.71      219.88      6.04 o 
   2   7  11       57.79       62.56      3.41 o 
   3   7  11        0.13        1.11      2.59 o 
   4   7  11        1.38        2.50      3.01 o 
   5   7  11        0.07       -2.76      3.47 o 
  -5   8  11        5.50        9.33      5.12 o 
  -4   8  11        0.17        3.81      5.51 o 
  -3   8  11      131.06      120.09      7.47 o 
  -2   8  11       11.15       12.83      2.33 o 
  -1   8  11      192.28      196.86      4.17 o 
   0   8  11      556.07      539.86      7.75 o 
   1   8  11       33.86       35.41      2.46 o 
   2   8  11        2.65        2.21      1.77 o 
   3   8  11       14.93       13.95      2.75 o 
   4   8  11        1.91        2.76      3.13 o 
  -5   9  11        1.89       -1.56      4.42 o 
  -4   9  11      103.64      109.81     12.14 o 
  -3   9  11      147.25      145.72      8.26 o 
  -2   9  11       98.33      103.03      7.60 o 
  -1   9  11      454.00      449.11      8.70 o 
   0   9  11      439.60      449.68      6.58 o 
   1   9  11       50.47       53.71      2.84 o 
   2   9  11      184.35      220.38      6.81 o 
   3   9  11        0.63        1.70      2.24 o 
   4   9  11        7.24        6.80      3.41 o 
  -5  10  11        1.60        3.40      7.68 o 
  -4  10  11       30.87       19.59      7.39 o 
  -3  10  11       65.00       66.33     18.16 o 
  -2  10  11       90.91       86.61      4.80 o 
  -1  10  11        3.86        2.22      1.95 o 
   0  10  11       37.28       45.24      3.26 o 
   1  10  11        0.29        1.51      1.55 o 
   2  10  11        3.67        5.33      2.14 o 
   3  10  11       27.50       16.28      3.19 o 
   4  10  11        0.43        2.78      3.84 o 
  -4  11  11       87.59       90.34     11.26 o 
  -3  11  11      370.91      326.59     12.62 o 
  -2  11  11       59.97       53.53      5.73 o 
  -1  11  11       10.66        4.45      2.68 o 
   0  11  11       52.78       60.40      3.04 o 
   1  11  11      233.82      227.77      5.87 o 
   2  11  11       67.80       55.89      3.98 o 
   3  11  11        2.66        3.84      3.13 o 
   4  11  11        0.04       -2.19      3.13 o 
  -4  12  11        7.23        0.53      5.98 o 
  -3  12  11        4.90        2.80      4.58 o 
  -2  12  11       24.18       30.33      4.98 o 
  -1  12  11       21.95       25.49      5.26 o 
   0  12  11       23.70       25.45      3.90 o 
   1  12  11       86.92       73.46      4.19 o 
   2  12  11        0.34        0.82      2.66 o 
   3  12  11        5.34        9.53      3.42 o 
   4  12  11        0.00       -0.50      3.48 o 
  -4  13  11       10.68       14.48      4.98 o 
  -3  13  11       13.45       12.76      4.25 o 
  -2  13  11        1.11       -2.23      4.22 o 
  -1  13  11       95.66       99.54      7.98 o 
   0  13  11        5.64        2.85      3.45 o 
   1  13  11        4.56        4.34      2.26 o 
   2  13  11       69.66       76.34      4.64 o 
   3  13  11       13.19       10.88      3.39 o 
  -4  14  11       13.85       -0.61      4.66 o 
  -3  14  11        3.22        2.02      3.62 o 
  -2  14  11       10.22       12.73      6.39 o 
  -1  14  11       23.73       32.38      8.27 o 
   0  14  11       74.12       84.94     11.09 o 
   1  14  11        6.94        7.37      3.28 o 
   2  14  11       55.13       58.51      7.51 o 
   3  14  11        6.77        1.77      3.51 o 
  -3  15  11        6.68       13.32      6.92 o 
  -2  15  11        6.91        5.81      5.98 o 
  -1  15  11       45.81       63.94     10.50 o 
   0  15  11        4.92        5.98      5.51 o 
   1  15  11       52.91       53.43      5.89 o 
   2  15  11        1.25        1.35      3.30 o 
   3  15  11        0.20       -1.94      3.47 o 
  -3  16  11        9.94       13.90      7.10 o 
  -2  16  11        3.56       -3.87      5.51 o 
  -1  16  11       16.80       17.89      7.33 o 
   0  16  11        1.38        1.35      5.63 o 
   1  16  11        9.37        8.16      4.61 o 
   2  16  11        3.03        5.34      4.81 o 
  -2  17  11        2.47       10.79      6.80 o 
  -1  17  11        0.50        2.64      5.40 o 
   0  17  11        4.34       13.43      7.39 o 
   1  17  11        4.04        5.85      6.45 o 
   2  17  11        8.55       -1.00      4.83 o 
  -1  18  11        0.06        6.34      6.16 o 
   0  18  11       47.92       75.32     12.38 o 
   1  18  11        0.40        1.82      4.77 o 
  -6   0  12       13.61       37.89      9.97 o 
  -4   0  12      189.44      198.92     14.14 o 
  -2   0  12      657.62      610.28     16.00 o 
   0   0  12        1.37        1.58      1.93 o 
   2   0  12       92.63       84.47      5.05 o 
   4   0  12       81.73       83.78      6.23 o 
  -5   1  12       51.26       48.04      6.68 o 
  -4   1  12        9.00       10.19      3.51 o 
  -3   1  12       27.22       19.58      3.29 o 
  -2   1  12        2.45        2.47      1.65 o 
  -1   1  12      181.27      186.64      4.38 o 
   0   1  12       75.85       69.57      2.61 o 
   1   1  12       39.97       41.83      2.27 o 
   2   1  12       21.37       10.12      2.62 o 
   3   1  12       15.36       10.40      2.17 o 
   4   1  12       13.81       19.70      3.25 o 
   5   1  12        0.33        1.85      3.02 o 
  -5   2  12       35.47       39.87      6.21 o 
  -4   2  12       25.91       23.00      4.22 o 
  -3   2  12      123.90      131.42      5.74 o 
  -2   2  12       77.40       82.24      3.01 o 
  -1   2  12        8.48        9.84      1.50 o 
   0   2  12        1.58        1.08      1.26 o 
   1   2  12       20.32       26.08      1.98 o 
   2   2  12        0.08       -0.40      1.53 o 
   3   2  12       41.81       39.46      3.06 o 
   4   2  12        0.91       -0.52      2.05 o 
   5   2  12       15.17       16.40      4.37 o 
  -5   3  12       21.10       18.87      5.95 o 
  -4   3  12       17.53       14.13      4.55 o 
  -3   3  12      381.14      363.52      9.06 o 
  -2   3  12        6.56       11.13      2.18 o 
  -1   3  12        7.48       11.71      1.43 o 
   0   3  12       15.62       18.00      1.74 o 
   1   3  12       26.19       28.77      2.03 o 
   2   3  12        1.89        7.25      1.80 o 
   3   3  12       10.87       12.92      2.27 o 
   4   3  12       15.93       16.73      2.72 o 
   5   3  12        5.41        7.74      4.00 o 
  -5   4  12        4.34        4.36      4.64 o 
  -4   4  12       60.10       53.85      6.43 o 
  -3   4  12      176.08      165.30      6.20 o 
  -2   4  12     1305.95     1264.46     14.00 o 
  -1   4  12       39.67       41.64      1.99 o 
   0   4  12      314.05      306.55      5.19 o 
   1   4  12      106.04       97.79      3.35 o 
   2   4  12      643.98      608.25      8.86 o 
   3   4  12        8.40        4.62      2.01 o 
   4   4  12       29.42       18.84      4.13 o 
   5   4  12        0.06        2.11      3.70 o 
  -5   5  12        9.50        2.11      5.57 o 
  -4   5  12        7.13       11.59      4.19 o 
  -3   5  12        6.77       11.31      4.75 o 
  -2   5  12      277.25      279.97      6.05 o 
  -1   5  12       22.35       21.80      1.69 o 
   0   5  12      132.56      130.93      3.47 o 
   1   5  12        0.00       -0.09      1.46 o 
   2   5  12      318.99      291.93      5.89 o 
   3   5  12        3.25        4.73      2.29 o 
   4   5  12        2.41        1.30      2.61 o 
   5   5  12        3.42        8.71      3.99 o 
  -5   6  12        1.40        1.35      5.28 o 
  -4   6  12       47.18       61.90      6.62 o 
  -3   6  12       36.91       28.42      3.94 o 
  -2   6  12      733.72      731.55     10.53 o 
  -1   6  12      138.83      132.81      3.50 o 
   0   6  12       55.36       53.11      2.46 o 
   1   6  12        4.08        5.71      1.64 o 
   2   6  12       12.87       12.33      1.96 o 
   3   6  12       24.12       15.15      2.81 o 
   4   6  12       11.67        5.37      3.27 o 
  -5   7  12       18.02       33.61      9.27 o 
  -4   7  12        0.31       -3.05      5.34 o 
  -3   7  12      360.72      356.31      9.91 o 
  -2   7  12        8.50        1.82      2.02 o 
  -1   7  12      102.20       96.18      3.15 o 
   0   7  12      316.41      305.12      5.69 o 
   1   7  12       62.99       55.43      2.85 o 
   2   7  12      200.99      200.15      5.54 o 
   3   7  12        4.85        5.49      2.88 o 
   4   7  12        0.99        3.78      3.31 o 
  -5   8  12        2.05        5.51      7.22 o 
  -4   8  12       29.14       14.61      7.22 o 
  -3   8  12        5.18        9.74      3.81 o 
  -2   8  12        0.01        1.07      1.95 o 
  -1   8  12      234.13      219.94      7.24 o 
   0   8  12        0.08       -0.34      1.53 o 
   1   8  12        5.86        3.21      2.84 o 
   2   8  12        0.36        1.70      1.84 o 
   3   8  12       31.86       36.04      3.51 o 
   4   8  12        0.01       -0.12      2.97 o 
  -5   9  12       11.49       17.13      8.04 o 
  -4   9  12        2.72        3.64      6.04 o 
  -3   9  12       28.58       33.97     13.23 o 
  -2   9  12       23.25       18.56      2.67 o 
  -1   9  12       17.61       26.64      3.23 o 
   0   9  12      111.99      117.70      3.83 o 
   1   9  12        0.01       -0.05      1.47 o 
   2   9  12       17.28        7.44      3.13 o 
   3   9  12        6.29        8.35      2.57 o 
   4   9  12        0.10        1.46      3.10 o 
  -5  10  12        0.00        8.56      7.86 o 
  -4  10  12      109.88      107.82     12.55 o 
  -3  10  12       11.04        9.78      3.87 o 
  -2  10  12       37.91       41.36      4.95 o 
  -1  10  12       72.79       73.20      6.05 o 
   0  10  12       39.42       36.06      2.63 o 
   1  10  12       10.19        9.59      1.99 o 
   2  10  12        4.85        3.93      2.89 o 
   3  10  12       18.71       11.19      3.73 o 
   4  10  12        2.87       -1.68      3.12 o 
  -4  11  12       28.79       23.05      8.10 o 
  -3  11  12       26.81       29.12      5.29 o 
  -2  11  12       55.07       53.69      5.98 o 
  -1  11  12      384.28      347.68     10.38 o 
   0  11  12      102.88      103.80      3.87 o 
   1  11  12       17.53       16.98      3.23 o 
   2  11  12       34.54       34.98      3.56 o 
   3  11  12       37.18       27.87      4.56 o 
   4  11  12        3.60        0.50      3.43 o 
  -4  12  12       51.75       35.43      9.21 o 
  -3  12  12        8.14       11.80      4.36 o 
  -2  12  12        0.04       -2.83      3.15 o 
  -1  12  12        2.18        0.81      6.07 o 
   0  12  12       10.31       13.46      4.11 o 
   1  12  12        0.34        0.66      2.02 o 
   2  12  12        0.08        0.55      2.22 o 
   3  12  12        0.15        1.30      2.95 o 
  -4  13  12       12.36        7.63      7.33 o 
  -3  13  12       38.73       42.50      6.39 o 
  -2  13  12       14.89       12.91      5.63 o 
  -1  13  12      135.50      130.73     10.15 o 
   0  13  12       62.65       74.44     10.56 o 
   1  13  12       44.21       52.22      3.96 o 
   2  13  12        8.12        7.91      3.10 o 
   3  13  12       16.60       18.17      4.40 o 
  -3  14  12        0.00       -3.74      3.74 o 
  -2  14  12       84.16      111.75     12.67 o 
  -1  14  12       18.28       15.02      6.57 o 
   0  14  12       18.58       16.43      7.27 o 
   1  14  12        3.80        2.40      3.08 o 
   2  14  12       51.66       51.36      5.67 o 
   3  14  12       13.70       12.65      4.24 o 
  -3  15  12        2.61       11.61      6.45 o 
  -2  15  12        1.54        5.10      5.46 o 
  -1  15  12       34.10       38.66      8.92 o 
   0  15  12        4.76        6.63      6.22 o 
   1  15  12       13.23       19.60      9.83 o 
   2  15  12        9.54        7.09      3.80 o 
  -2  16  12       23.54       19.48      7.92 o 
  -1  16  12        0.17       -3.11      5.04 o 
   0  16  12       31.92       30.09      9.15 o 
   1  16  12        5.25       -0.50      4.11 o 
   2  16  12        6.58        7.49      4.99 o 
  -2  17  12        0.47        1.70      6.69 o 
  -1  17  12       23.67       22.12      8.62 o 
   0  17  12        4.25        9.86      7.33 o 
   1  17  12        2.76        3.98      8.04 o 
   0  18  12        9.86       15.13      7.68 o 
  -5   0  13        8.41        3.64      6.04 o 
  -3   0  13       27.57       23.17      4.98 o 
  -1   0  13      278.60      289.09      7.10 o 
   1   0  13       35.77       35.07      3.24 o 
   3   0  13        6.70        9.10      3.20 o 
   5   0  13        1.61        7.46      8.89 o 
  -5   1  13       36.29       39.41      6.47 o 
  -4   1  13       10.01        5.89      3.88 o 
  -3   1  13      100.20      108.79      5.57 o 
  -2   1  13        0.04       -0.58      1.65 o 
  -1   1  13      630.41      616.75      8.41 o 
   0   1  13      146.57      144.66      3.69 o 
   1   1  13      242.80      246.30      4.89 o 
   2   1  13       15.96       10.44      2.08 o 
   3   1  13       14.67       10.81      2.35 o 
   4   1  13       24.73       27.39      3.13 o 
   5   1  13       18.80       15.54      3.96 o 
  -5   2  13        7.00       13.11      5.31 o 
  -4   2  13        0.67        1.21      2.98 o 
  -3   2  13      269.95      262.73      8.01 o 
  -2   2  13      128.83      124.44      4.22 o 
  -1   2  13        1.42        1.01      1.36 o 
   0   2  13      272.39      286.21      5.14 o 
   1   2  13      176.32      159.36      3.98 o 
   2   2  13       23.57       25.36      2.87 o 
   3   2  13        2.33        0.70      2.11 o 
   4   2  13        4.93        6.41      2.64 o 
   5   2  13        1.58        1.20      3.62 o 
  -5   3  13        8.20       21.49      5.71 o 
  -4   3  13       82.47       73.94      8.01 o 
  -3   3  13       71.51       71.04      4.13 o 
  -2   3  13        0.18        1.22      1.60 o 
  -1   3  13        3.19        1.73      1.40 o 
   0   3  13      254.51      251.84      4.85 o 
   1   3  13       64.38       67.63      2.81 o 
   2   3  13      197.42      204.29      7.53 o 
   3   3  13        0.36        0.37      1.80 o 
   4   3  13        4.71        3.05      2.60 o 
   5   3  13        2.72        3.21      3.89 o 
  -5   4  13        0.81        4.43      4.75 o 
  -4   4  13       65.99       57.92      6.61 o 
  -3   4  13       43.49       44.96      3.62 o 
  -2   4  13     1211.35     1194.15     13.72 o 
  -1   4  13       98.21       96.55      2.85 o 
   0   4  13       96.76      106.07      3.30 o 
   1   4  13       22.42       20.40      2.13 o 
   2   4  13       88.53       89.90      3.61 o 
   3   4  13       21.48       18.13      2.55 o 
   4   4  13        2.26        2.40      2.81 o 
  -5   5  13       19.59       18.65      7.86 o 
  -4   5  13        1.84       -2.59      4.02 o 
  -3   5  13       99.70       97.60      7.31 o 
  -2   5  13       57.09       61.55      3.10 o 
  -1   5  13      843.56      852.16     10.72 o 
   0   5  13       37.14       36.99      2.29 o 
   1   5  13        3.67        4.28      1.62 o 
   2   5  13        0.05        1.17      1.61 o 
   3   5  13        8.32        4.46      2.31 o 
   4   5  13        1.34        2.70      2.98 o 
  -5   6  13        3.81        4.87      6.57 o 
  -4   6  13        9.44       14.12      4.64 o 
  -3   6  13        3.73        9.35      4.96 o 
  -2   6  13        2.01        3.88      1.94 o 
  -1   6  13      207.07      211.17      5.28 o 
   0   6  13       34.15       33.01      2.23 o 
   1   6  13        1.29        6.31      1.75 o 
   2   6  13       14.29       10.01      2.00 o 
   3   6  13       50.32       36.80      3.63 o 
   4   6  13        6.64        4.93      4.22 o 
  -5   7  13        1.07       -0.65      6.22 o 
  -4   7  13        2.99        2.46      5.63 o 
  -3   7  13       61.38       69.38      6.51 o 
  -2   7  13       54.73       61.34      3.70 o 
  -1   7  13      326.73      312.13      6.02 o 
   0   7  13       25.54       21.67      2.54 o 
   1   7  13       87.42       90.93      3.55 o 
   2   7  13        9.45        9.53      2.18 o 
   3   7  13       47.42       48.45      3.95 o 
   4   7  13        7.60        9.18      5.22 o 
  -5   8  13        0.92       -3.05      6.22 o 
  -4   8  13      122.28      140.90     13.90 o 
  -3   8  13        0.19        4.99      5.57 o 
  -2   8  13      276.77      274.85      7.01 o 
  -1   8  13       47.05       47.97      3.06 o 
   0   8  13     1129.01     1130.49     13.16 o 
   1   8  13       29.99       28.38      2.66 o 
   2   8  13       85.90      100.15      6.88 o 
   3   8  13        2.80       -0.31      2.60 o 
   4   8  13        1.51        2.28      3.41 o 
  -5   9  13        6.30        4.16      6.57 o 
  -4   9  13       68.19       50.27      9.91 o 
  -3   9  13        1.58        2.45      3.32 o 
  -2   9  13        1.12        4.17      2.32 o 
  -1   9  13       96.77       91.94      4.41 o 
   0   9  13        5.74        7.72      1.77 o 
   1   9  13       24.48       19.11      2.49 o 
   2   9  13       20.51       14.48      2.83 o 
   3   9  13       24.71       25.71      3.90 o 
   4   9  13        0.07        0.74      3.52 o 
  -4  10  13       19.94       11.91      7.22 o 
  -3  10  13       26.58       22.44      4.89 o 
  -2  10  13      135.19      128.61      6.72 o 
  -1  10  13      114.27      120.36      5.53 o 
   0  10  13       75.48       64.45      3.22 o 
   1  10  13        5.83        6.58      2.14 o 
   2  10  13        0.04        0.38      2.14 o 
   3  10  13        8.03        8.07      3.18 o 
   4  10  13        0.06        0.41      3.42 o 
  -4  11  13        6.66        0.53      6.45 o 
  -3  11  13       92.91      102.45      8.03 o 
  -2  11  13       16.95       23.20      4.95 o 
  -1  11  13        6.68        8.57      4.67 o 
   0  11  13       21.35       16.49      2.67 o 
   1  11  13        0.34       -0.10      2.00 o 
   2  11  13       10.19        8.59      2.62 o 
   3  11  13        6.30        4.85      3.32 o 
  -4  12  13      121.27      137.56     14.61 o 
  -3  12  13        6.34        7.89      4.15 o 
  -2  12  13       39.42       41.39      7.30 o 
  -1  12  13       77.93       78.72     10.68 o 
   0  12  13      127.69      129.42      7.33 o 
   1  12  13        6.06        1.19      2.71 o 
   2  12  13        5.46        8.42      2.70 o 
   3  12  13        0.01        1.17      3.47 o 
  -4  13  13        0.83        2.70      6.63 o 
  -3  13  13       10.52       13.32      4.76 o 
  -2  13  13        9.80       12.14      6.22 o 
  -1  13  13        3.08       -1.29      4.46 o 
   0  13  13        0.06       10.09      6.63 o 
   1  13  13        4.48        5.68      2.43 o 
   2  13  13        0.14        2.35      2.67 o 
   3  13  13        0.90        5.29      4.19 o 
  -3  14  13        0.68       -0.01      4.03 o 
  -2  14  13        1.75       -0.70      4.40 o 
  -1  14  13        0.10        4.93      6.51 o 
   0  14  13        3.72       16.25      7.10 o 
   1  14  13        5.52        4.15      2.96 o 
   2  14  13       13.98        8.53      3.84 o 
  -3  15  13       29.40       35.72      8.86 o 
  -2  15  13       17.08       18.07      7.51 o 
  -1  15  13       21.32       23.70      8.04 o 
   0  15  13        0.57        1.94      5.92 o 
   1  15  13        1.84        6.27      8.92 o 
   2  15  13        0.10        1.73      2.94 o 
  -2  16  13        3.65        9.62      6.51 o 
  -1  16  13        2.86       -1.53      5.69 o 
   0  16  13       13.63       15.78      8.10 o 
   1  16  13       11.15       25.67      6.34 o 
  -1  17  13        0.50        6.39      7.22 o 
   0  17  13        0.11       -0.59      6.34 o 
  -4   0  14      144.57      145.60     13.49 o 
  -2   0  14      201.46      193.10      7.45 o 
   0   0  14        4.91       13.97      2.64 o 
   2   0  14      104.60      107.91      5.97 o 
   4   0  14        2.98        9.26      4.03 o 
  -5   1  14        6.98        2.95      4.58 o 
  -4   1  14       36.85       39.50      6.06 o 
  -3   1  14       26.32       38.13      4.09 o 
  -2   1  14       53.19       60.54      3.27 o 
  -1   1  14      108.31      117.07      3.45 o 
   0   1  14        0.31        0.74      1.43 o 
   1   1  14      204.53      195.46      4.58 o 
   2   1  14        1.85        0.63      1.81 o 
   3   1  14       10.11       13.92      3.42 o 
   4   1  14        0.61        2.27      2.67 o 
  -5   2  14        8.82       16.03      5.16 o 
  -4   2  14       14.92       10.76      4.54 o 
  -3   2  14       28.23       29.28      3.77 o 
  -2   2  14      182.99      202.94      5.44 o 
  -1   2  14      257.36      236.23      4.76 o 
   0   2  14       15.86       16.24      1.92 o 
   1   2  14       35.65       32.78      2.35 o 
   2   2  14       61.65       59.24      3.62 o 
   3   2  14        0.89        2.48      2.03 o 
   4   2  14        2.30        0.73      3.38 o 
  -5   3  14       30.33       26.68      6.26 o 
  -4   3  14        0.47        4.24      4.29 o 
  -3   3  14        4.15        4.15      4.26 o 
  -2   3  14        6.81        5.94      2.40 o 
  -1   3  14        8.39        8.71      1.71 o 
   0   3  14       26.49       24.56      2.14 o 
   1   3  14      420.82      420.70      7.44 o 
   2   3  14       56.60       68.96      3.36 o 
   3   3  14        3.51        3.96      2.12 o 
   4   3  14        7.91        8.44      3.15 o 
  -5   4  14        2.98        6.59      4.97 o 
  -4   4  14       43.03       52.42      9.27 o 
  -3   4  14       17.81        7.15      5.64 o 
  -2   4  14        6.95       13.08      2.09 o 
  -1   4  14       59.24       65.10      3.16 o 
   0   4  14       87.65       93.35      3.29 o 
   1   4  14       17.20       16.34      2.16 o 
   2   4  14       10.41       10.96      2.05 o 
   3   4  14       14.73       10.18      2.44 o 
   4   4  14        3.87        2.92      3.45 o 
  -5   5  14       16.35       21.29      9.09 o 
  -4   5  14        0.08       -0.72      3.99 o 
  -3   5  14        1.90        1.91      3.91 o 
  -2   5  14      362.11      363.13      9.06 o 
  -1   5  14       10.87       14.71      2.67 o 
   0   5  14        0.21        2.63      1.57 o 
   1   5  14        0.87        0.72      1.60 o 
   2   5  14      275.17      266.30      5.97 o 
   3   5  14        7.14        5.57      2.47 o 
   4   5  14        0.72       -0.59      3.18 o 
  -5   6  14        0.67        8.86      7.57 o 
  -4   6  14        7.80       10.32      4.60 o 
  -3   6  14       61.78       60.10      8.62 o 
  -2   6  14       13.95       18.91      2.47 o 
  -1   6  14      123.06      115.14      3.95 o 
   0   6  14       44.54       39.55      3.01 o 
   1   6  14       30.58       36.64      2.66 o 
   2   6  14        0.01        2.83      1.77 o 
   3   6  14        0.54        3.35      2.47 o 
   4   6  14        0.27        3.38      3.62 o 
  -5   7  14       37.56       47.87     11.61 o 
  -4   7  14       45.57       56.43     10.27 o 
  -3   7  14       45.48       39.88      5.59 o 
  -2   7  14        9.74        8.20      2.61 o 
  -1   7  14        8.91       12.70      2.32 o 
   0   7  14      211.45      207.35      5.05 o 
   1   7  14      162.44      176.88      4.83 o 
   2   7  14        0.01       -0.80      1.84 o 
   3   7  14       13.47       17.06      4.06 o 
   4   7  14        3.96        2.06      3.29 o 
  -5   8  14        1.55       -4.05      6.63 o 
  -4   8  14       20.84       29.98      8.80 o 
  -3   8  14       42.27       30.86      8.10 o 
  -2   8  14       10.68        9.24      3.19 o 
  -1   8  14        0.39        1.56      2.55 o 
   0   8  14       51.94       61.25      3.27 o 
   1   8  14      142.78      144.71      4.93 o 
   2   8  14        2.69        1.17      1.98 o 
   3   8  14        0.41       -0.41      2.69 o 
   4   8  14        3.64        3.56      3.89 o 
  -4   9  14        0.62        5.40      6.39 o 
  -3   9  14        9.46        2.93      5.81 o 
  -2   9  14       28.05       22.34      4.67 o 
  -1   9  14      186.89      192.74      6.17 o 
   0   9  14       38.43       40.31      2.77 o 
   1   9  14        4.72        7.27      2.14 o 
   2   9  14        0.26        0.92      2.25 o 
   3   9  14       38.27       32.36      6.05 o 
   4   9  14        7.23        5.98      3.78 o 
  -4  10  14      124.88      127.53     14.55 o 
  -3  10  14        2.63        2.54      3.57 o 
  -2  10  14      190.13      199.37     10.31 o 
  -1  10  14      178.16      187.22      7.63 o 
   0  10  14       13.16       14.07      2.64 o 
   1  10  14        0.16       -1.89      1.89 o 
   2  10  14       51.25       63.75      4.42 o 
   3  10  14        0.00       -1.71      3.11 o 
  -4  11  14       63.62       67.93     11.67 o 
  -3  11  14       41.94       36.05      6.03 o 
  -2  11  14        8.36       15.49      4.64 o 
  -1  11  14       18.44        6.01      3.85 o 
   0  11  14        2.48        1.79      2.51 o 
   1  11  14        7.86        8.38      2.47 o 
   2  11  14       25.89       22.16      4.78 o 
   3  11  14        5.16        2.70      3.40 o 
  -4  12  14       10.96        7.92      7.68 o 
  -3  12  14        6.49        4.59      5.04 o 
  -2  12  14       93.48       87.29      7.67 o 
  -1  12  14        6.14        3.75      5.63 o 
   0  12  14        6.09        8.87      4.32 o 
   1  12  14        3.49        8.36      2.55 o 
   2  12  14        0.06       -0.64      2.90 o 
   3  12  14        0.00        4.51      3.62 o 
  -3  13  14       48.16       42.80     19.45 o 
  -2  13  14        7.72       -2.64      5.10 o 
  -1  13  14       38.27       38.48      8.68 o 
   0  13  14       12.41       12.61      7.10 o 
   1  13  14       20.03       24.19      3.81 o 
   2  13  14        0.92        1.41      3.13 o 
  -3  14  14        0.64        2.46      6.10 o 
  -2  14  14       44.28       58.43     10.62 o 
  -1  14  14       15.47       34.84      9.27 o 
   0  14  14       22.39       24.17      8.27 o 
   1  14  14       27.13       18.15      4.76 o 
   2  14  14        0.01        0.88      3.30 o 
  -2  15  14        0.12       -1.99      5.98 o 
  -1  15  14        0.19        2.64      5.87 o 
   0  15  14        1.25       -4.75      4.75 o 
   1  15  14        6.10        9.37      4.83 o 
   2  15  14       15.09        5.04      3.83 o 
  -2  16  14       45.36       66.46     11.61 o 
  -1  16  14        2.10        9.27      7.39 o 
   0  16  14        5.63        3.75      6.39 o 
   1  16  14        0.20        7.39      7.86 o 
  -5   0  15       15.81       17.30      7.98 o 
  -3   0  15       44.89       50.05      8.01 o 
  -1   0  15      137.78      158.18      5.81 o 
   1   0  15        0.66        0.05      1.98 o 
   3   0  15        0.24       -1.80      2.70 o 
  -5   1  15       12.12        0.83     13.29 o 
  -4   1  15       12.78       13.10      4.75 o 
  -3   1  15       56.17       55.43      5.38 o 
  -2   1  15       69.01       67.28      3.59 o 
  -1   1  15      188.29      193.34      4.50 o 
   0   1  15       25.17       18.90      2.13 o 
   1   1  15        0.93        0.40      1.53 o 
   2   1  15        2.55       -1.76      1.76 o 
   3   1  15        0.19        1.04      2.48 o 
   4   1  15        1.00       -1.24      2.68 o 
  -5   2  15        0.04        4.11      4.89 o 
  -4   2  15       45.06       47.51      6.78 o 
  -3   2  15       14.56       11.72      3.63 o 
  -2   2  15       10.80        8.47      2.92 o 
  -1   2  15        0.23        1.78      1.71 o 
   0   2  15       97.54      101.71      3.51 o 
   1   2  15        1.81        2.60      1.60 o 
   2   2  15        7.05       12.09      2.37 o 
   3   2  15        1.30       -0.45      1.94 o 
   4   2  15        0.07        2.88      2.89 o 
  -5   3  15        3.38        1.62      4.87 o 
  -4   3  15        4.06        4.29      4.46 o 
  -3   3  15        2.94       -1.15      2.88 o 
  -2   3  15      100.49      104.90      4.81 o 
  -1   3  15        2.02        6.06      1.86 o 
   0   3  15        3.28        4.23      1.66 o 
   1   3  15       50.53       57.66      2.98 o 
   2   3  15       90.11       81.82      3.97 o 
   3   3  15        2.42        0.76      2.10 o 
   4   3  15        0.07        5.78      3.53 o 
  -5   4  15       12.31        5.61      5.04 o 
  -4   4  15      100.43       97.54      8.31 o 
  -3   4  15      100.19      104.80      8.11 o 
  -2   4  15       43.82       37.05      3.45 o 
  -1   4  15      853.17      816.42     10.98 o 
   0   4  15       34.95       25.52      2.26 o 
   1   4  15      114.84      113.36      4.27 o 
   2   4  15        0.80       -1.13      1.81 o 
   3   4  15       55.12       56.70      7.08 o 
   4   4  15        0.07       -2.99      2.99 o 
  -5   5  15       56.56       57.66     11.15 o 
  -4   5  15       61.66       56.54      7.07 o 
  -3   5  15        3.61        4.09      3.92 o 
  -2   5  15       50.27       53.86      3.65 o 
  -1   5  15     1544.04     1564.87     17.19 o 
   0   5  15       59.53       62.00      3.10 o 
   1   5  15       27.39       27.98      2.50 o 
   2   5  15       30.94       30.08      2.87 o 
   3   5  15        0.72        2.52      2.67 o 
   4   5  15        0.00       -3.26      3.26 o 
  -5   6  15        0.50        5.92      7.63 o 
  -4   6  15        5.28        9.47      4.77 o 
  -3   6  15       17.22       20.29      5.08 o 
  -2   6  15       73.84       68.19      4.46 o 
  -1   6  15        4.62        5.51      2.39 o 
   0   6  15       95.22      103.90      3.60 o 
   1   6  15       64.07       79.59      3.64 o 
   2   6  15       16.67       12.77      2.44 o 
   3   6  15        3.69       -1.00      2.48 o 
   4   6  15        0.46        1.21      3.47 o 
  -5   7  15        6.56       22.41      8.86 o 
  -4   7  15       39.08       26.98      8.10 o 
  -3   7  15       31.39       25.87      5.30 o 
  -2   7  15       58.25       62.81      5.15 o 
  -1   7  15        3.02        1.88      1.94 o 
   0   7  15       95.68       98.32      3.57 o 
   1   7  15       29.98       29.05      2.63 o 
   2   7  15       21.64       22.25      3.18 o 
   3   7  15       32.97       41.81      5.18 o 
   4   7  15        6.98        3.49      3.73 o 
  -4   8  15       30.96       36.55      9.33 o 
  -3   8  15        3.42        2.68      4.84 o 
  -2   8  15       35.32       45.28      4.65 o 
  -1   8  15        7.32        9.82      2.83 o 
   0   8  15        3.16        2.65      1.76 o 
   1   8  15        9.75       10.86      2.39 o 
   2   8  15       10.88        9.72      2.68 o 
   3   8  15        0.31        6.52      3.64 o 
  -4   9  15        0.74        5.22      6.86 o 
  -3   9  15       45.16       44.11      9.21 o 
  -2   9  15        5.55        6.37      3.02 o 
  -1   9  15       26.15       31.00      4.47 o 
   0   9  15       38.73       42.83      4.38 o 
   1   9  15       11.02       16.93      2.99 o 
   2   9  15        3.62       -0.10      2.32 o 
   3   9  15        3.24        0.64      3.23 o 
  -4  10  15       10.21       19.06      8.45 o 
  -3  10  15       26.69       40.83      9.44 o 
  -2  10  15       30.46       29.97      6.28 o 
  -1  10  15       18.40       15.95      3.18 o 
   0  10  15       35.78       26.20      4.27 o 
   1  10  15        1.26       -0.91      2.12 o 
   2  10  15        7.15        8.52      3.40 o 
   3  10  15        0.09       -2.42      3.32 o 
  -4  11  15        0.28       -5.81      5.81 o 
  -3  11  15       48.28       33.67      9.15 o 
  -2  11  15       17.03       13.08      4.70 o 
  -1  11  15       57.12       74.67      7.63 o 
   0  11  15      128.64      125.02      7.28 o 
   1  11  15        2.26       -1.04      2.27 o 
   2  11  15        2.16        4.41      4.32 o 
   3  11  15        0.70       -0.14      4.97 o 
  -3  12  15        4.78        8.55      8.54 o 
  -2  12  15       43.42       27.88      5.77 o 
  -1  12  15       37.03       42.35      9.27 o 
   0  12  15       27.42       33.49     10.91 o 
   1  12  15        2.88        0.19      2.70 o 
   2  12  15        0.05        2.33      3.19 o 
  -3  13  15        6.23       10.28      4.98 o 
  -2  13  15       38.93       56.61     10.09 o 
  -1  13  15        3.02       -0.65      5.51 o 
   0  13  15       29.28       30.33      9.03 o 
   1  13  15       14.25       13.42      3.86 o 
   2  13  15        8.58        3.59      3.53 o 
  -2  14  15        0.13       -0.35      5.34 o 
  -1  14  15       11.52        3.23      5.98 o 
   0  14  15        1.81       -1.00      5.92 o 
   1  14  15        0.69       -2.08      3.22 o 
   2  14  15        6.32        3.33      4.73 o 
  -2  15  15        8.90       11.20      7.10 o 
  -1  15  15       17.01       12.85      7.39 o 
   0  15  15       37.78       40.83     10.44 o 
   1  15  15        0.03       -6.16      6.16 o 
  -1  16  15        1.21        4.69      7.45 o 
   0  16  15        8.26       29.39      9.03 o 
  -4   0  16      172.83      179.80     15.66 o 
  -2   0  16        7.24        5.79      3.25 o 
   0   0  16      167.92      173.83      6.30 o 
   2   0  16        0.18       -0.53      2.47 o 
   4   0  16        7.40        3.92      4.30 o 
  -5   1  16        2.79        3.84      4.97 o 
  -4   1  16       34.43       35.67      6.39 o 
  -3   1  16       52.09       49.22      6.34 o 
  -2   1  16      207.40      209.88      8.12 o 
  -1   1  16       45.86       44.51      2.93 o 
   0   1  16       52.87       49.30      3.11 o 
   1   1  16        5.72        2.65      1.95 o 
   2   1  16       52.57       48.14      4.32 o 
   3   1  16        1.08        1.74      2.52 o 
   4   1  16        6.01        1.02      3.06 o 
  -5   2  16        3.57        9.28      5.54 o 
  -4   2  16       11.10       21.47      5.74 o 
  -3   2  16        6.71        4.62      4.33 o 
  -2   2  16      114.03      105.28      7.25 o 
  -1   2  16      135.01      139.68      4.44 o 
   0   2  16        2.18        3.47      1.68 o 
   1   2  16       81.01       76.49      3.81 o 
   2   2  16        8.13        7.70      2.26 o 
   3   2  16        1.90        4.18      2.65 o 
   4   2  16        1.41        4.84      3.27 o 
  -5   3  16       40.82       32.36      7.11 o 
  -4   3  16       28.17       29.49      6.05 o 
  -3   3  16       71.96       65.99      5.87 o 
  -2   3  16        0.77        2.08      2.52 o 
  -1   3  16        6.50        1.49      1.81 o 
   0   3  16        5.73        7.01      1.79 o 
   1   3  16       17.70       21.64      2.60 o 
   2   3  16        1.88        3.18      2.14 o 
   3   3  16        2.18        2.58      2.67 o 
   4   3  16        1.84       -1.36      3.43 o 
  -5   4  16       48.56       43.49     13.58 o 
  -4   4  16       87.94       86.04      8.31 o 
  -3   4  16       12.55       16.84      4.94 o 
  -2   4  16      104.41      108.25      5.55 o 
  -1   4  16      650.88      667.68     11.30 o 
   0   4  16      231.47      209.24      4.95 o 
   1   4  16        7.73       13.58      2.39 o 
   2   4  16       28.48       24.08      2.87 o 
   3   4  16        0.83       -1.84      2.33 o 
   4   4  16        0.49       -1.74      3.15 o 
  -5   5  16        1.79       -1.53      7.45 o 
  -4   5  16        3.07        3.02      4.23 o 
  -3   5  16        2.66       -0.49      3.81 o 
  -2   5  16      514.60      531.21     11.79 o 
  -1   5  16      128.20      134.94      5.01 o 
   0   5  16        0.83       -1.54      1.54 o 
   1   5  16       66.57       63.86      3.69 o 
   2   5  16       18.15       11.07      2.46 o 
   3   5  16        5.71        4.91      3.29 o 
   4   5  16        5.04       -0.10      3.70 o 
  -4   6  16        0.40        6.17      4.75 o 
  -3   6  16        4.43        0.86      4.19 o 
  -2   6  16        0.37        3.81      2.72 o 
  -1   6  16        3.74        2.36      2.33 o 
   0   6  16       49.87       57.36      3.18 o 
   1   6  16        6.63        9.40      2.31 o 
   2   6  16        5.53        3.99      2.41 o 
   3   6  16        0.09        1.16      2.95 o 
   4   6  16        8.86        5.98      5.92 o 
  -4   7  16        0.12       -5.57      5.57 o 
  -3   7  16       53.72       53.93      6.59 o 
  -2   7  16       13.05        9.33      3.43 o 
  -1   7  16        0.62       -0.90      2.11 o 
   0   7  16       35.95       31.28      3.41 o 
   1   7  16      197.60      223.94      6.13 o 
   2   7  16        0.03        0.95      2.30 o 
   3   7  16        3.22       -0.04      5.40 o 
  -4   8  16        0.19       -0.35      6.34 o 
  -3   8  16       73.29       67.41      7.26 o 
  -2   8  16        0.53        1.85      3.05 o 
  -1   8  16      290.44      306.27      8.82 o 
   0   8  16       15.61       24.87      3.27 o 
   1   8  16      332.53      348.76      9.18 o 
   2   8  16        0.63       -2.48      2.48 o 
   3   8  16        0.23       -2.54      3.18 o 
  -4   9  16        5.86       11.03      8.04 o 
  -3   9  16       11.53       11.73      7.57 o 
  -2   9  16        4.84        9.54      3.43 o 
  -1   9  16       13.03       11.04      2.98 o 
   0   9  16       44.82       37.39      3.50 o 
   1   9  16       69.41       72.04      4.51 o 
   2   9  16        1.08       -1.67      2.79 o 
   3   9  16        0.53       -1.74      4.56 o 
  -4  10  16        8.15       10.73      7.98 o 
  -3  10  16        2.18       -1.94      6.22 o 
  -2  10  16        0.01        1.70      3.95 o 
  -1  10  16       44.94       47.53      6.64 o 
   0  10  16        0.06        4.96      3.16 o 
   1  10  16        7.11        5.80      2.77 o 
   2  10  16        1.04        5.27      3.32 o 
   3  10  16        3.05        1.97      5.07 o 
  -3  11  16       13.00       11.20      7.51 o 
  -2  11  16        3.39        8.35      5.10 o 
  -1  11  16       26.76       28.35      5.35 o 
   0  11  16       10.74        9.05      4.41 o 
   1  11  16       40.07       35.64      4.19 o 
   2  11  16        0.00       -2.12      3.28 o 
  -3  12  16       66.33       76.44     12.03 o 
  -2  12  16        0.38        0.38      4.29 o 
  -1  12  16        1.92        9.21      6.45 o 
   0  12  16        5.63        1.26      4.90 o 
   1  12  16       10.89       11.12      3.26 o 
   2  12  16        9.83        5.38      3.54 o 
  -3  13  16        8.02        6.69      7.51 o 
  -2  13  16        0.24        3.05      5.87 o 
  -1  13  16        1.58       -1.47      5.57 o 
   0  13  16        2.07        1.76      6.34 o 
   1  13  16       10.82       10.83      3.91 o 
   2  13  16        7.04       17.38     11.12 o 
  -2  14  16        9.68        6.39      6.75 o 
  -1  14  16        8.72        2.70      6.69 o 
   0  14  16        2.04       -0.41      6.69 o 
   1  14  16       12.74       17.58      5.68 o 
  -1  15  16        4.61        2.99      6.80 o 
   0  15  16        0.17        5.63      7.33 o 
  -5   0  17       57.78       65.58     12.20 o 
  -3   0  17       12.41       18.42      7.39 o 
  -1   0  17      136.44      122.41      8.01 o 
   1   0  17       13.62       11.14      3.39 o 
   3   0  17        1.69       -0.84      3.55 o 
  -5   1  17        2.16        7.55      5.56 o 
  -4   1  17       16.14       12.38      5.11 o 
  -3   1  17       11.62        4.87      4.56 o 
  -2   1  17       64.60       65.61      5.44 o 
  -1   1  17       93.32      113.54      4.52 o 
   0   1  17       26.04       17.91      2.60 o 
   1   1  17        3.18        1.76      2.02 o 
   2   1  17       15.71       15.99      2.69 o 
   3   1  17        2.45        6.20      2.82 o 
   4   1  17        5.24        3.09      3.11 o 
  -5   2  17       15.08       18.57      6.31 o 
  -4   2  17        2.57        1.27      4.47 o 
  -3   2  17        1.06       -0.22      3.92 o 
  -2   2  17      217.12      245.33      9.17 o 
  -1   2  17      187.96      195.90      5.84 o 
   0   2  17        1.22        1.66      1.97 o 
   1   2  17       16.59       16.33      2.70 o 
   2   2  17       26.27       22.90      3.41 o 
   3   2  17       14.99       13.51      3.45 o 
   4   2  17        3.84        6.68      3.71 o 
  -4   3  17       11.28       18.14      8.89 o 
  -3   3  17       28.22       21.22      5.49 o 
  -2   3  17      147.75      129.28      6.16 o 
  -1   3  17        6.86        7.92      2.34 o 
   0   3  17       36.14       27.65      2.89 o 
   1   3  17        0.03        1.59      2.00 o 
   2   3  17       16.03       15.19      2.69 o 
   3   3  17        0.01        1.26      2.57 o 
  -4   4  17       33.22       33.66      7.71 o 
  -3   4  17        2.66        7.56      5.22 o 
  -2   4  17        2.95        3.06      2.72 o 
  -1   4  17        5.93        8.45      2.35 o 
   0   4  17       93.37      102.03      4.33 o 
   1   4  17       12.79       11.06      2.39 o 
   2   4  17        2.91        2.48      2.10 o 
   3   4  17        0.66        1.34      2.68 o 
  -4   5  17        6.72       -0.69      4.62 o 
  -3   5  17       32.04       22.97      5.49 o 
  -2   5  17       14.72       16.55      3.36 o 
  -1   5  17       29.51       32.61      3.48 o 
   0   5  17        7.00       10.12      2.33 o 
   1   5  17       59.91       41.84      3.39 o 
   2   5  17        9.06        5.88      2.47 o 
   3   5  17        4.31       -0.27      3.17 o 
  -4   6  17        2.42        5.02      4.98 o 
  -3   6  17       17.17       26.17      5.78 o 
  -2   6  17        0.08        4.74      3.11 o 
  -1   6  17        3.43        9.21      3.10 o 
   0   6  17        2.46        2.11      2.01 o 
   1   6  17       23.10       27.40      3.02 o 
   2   6  17       14.67       19.87      3.90 o 
   3   6  17        1.06        4.55      3.57 o 
  -4   7  17       63.00       76.14     12.32 o 
  -3   7  17        0.85        5.26      4.56 o 
  -2   7  17        0.38       -1.01      3.00 o 
  -1   7  17        3.34        3.04      2.43 o 
   0   7  17       78.92       93.78      4.81 o 
   1   7  17        3.00        2.92      2.14 o 
   2   7  17        9.04       12.95      3.81 o 
   3   7  17        2.72       -0.81      3.28 o 
  -4   8  17       13.11        4.11      7.45 o 
  -3   8  17        1.01        9.34      4.72 o 
  -2   8  17      101.05      105.32      6.64 o 
  -1   8  17        1.15        2.64      2.70 o 
   0   8  17        0.05       -2.14      2.14 o 
   1   8  17       14.53       14.09      3.03 o 
   2   8  17        0.96       -2.82      2.82 o 
   3   8  17        1.49       -0.21      3.11 o 
  -4   9  17        0.04       -2.64      5.92 o 
  -3   9  17        3.53       11.03      7.86 o 
  -2   9  17       27.85       21.13      4.91 o 
  -1   9  17        4.93        7.92      3.34 o 
   0   9  17        9.49        7.36      4.44 o 
   1   9  17        1.49        1.07      2.63 o 
   2   9  17       10.59        8.24      3.69 o 
   3   9  17        7.19        5.66      4.18 o 
  -3  10  17      168.37      202.97     16.78 o 
  -2  10  17       11.72       10.83      4.99 o 
  -1  10  17       88.02       96.35      6.47 o 
   0  10  17      167.05      182.69     10.51 o 
   1  10  17        3.70        4.02      2.94 o 
   2  10  17        0.76        2.89      3.45 o 
  -3  11  17        0.56        1.06      6.69 o 
  -2  11  17       10.58       17.26      5.15 o 
  -1  11  17       13.06       24.32      5.40 o 
   0  11  17        7.30        2.77      4.27 o 
   1  11  17       13.13       12.33      3.90 o 
   2  11  17        0.39        1.95      3.42 o 
  -3  12  17        4.92       -0.53      6.63 o 
  -2  12  17       26.98       35.89      6.54 o 
  -1  12  17       14.93       26.51      9.21 o 
   0  12  17        3.97        3.99      4.24 o 
   1  12  17       10.89       13.44      4.87 o 
   2  12  17        2.14        5.39      3.84 o 
  -2  13  17       18.06        8.15      6.57 o 
  -1  13  17        8.22       13.43      7.16 o 
   0  13  17        6.05       -3.58      5.92 o 
   1  13  17        1.32        3.35      6.42 o 
  -1  14  17        6.30        7.16      7.10 o 
   0  14  17        4.03        4.40      6.57 o 
  -4   0  18        5.94       -0.47      6.57 o 
  -2   0  18       80.58       66.17     10.50 o 
   0   0  18       20.70       26.69      6.61 o 
   2   0  18        0.22       -1.75      3.39 o 
  -4   1  18       22.89       20.58      5.75 o 
  -3   1  18        0.45       -2.27      4.12 o 
  -2   1  18       27.60       38.25      4.84 o 
  -1   1  18        0.03       -2.32      2.32 o 
   0   1  18       26.56       33.85      3.16 o 
   1   1  18        1.86        1.38      2.08 o 
   2   1  18       10.41       13.26      3.22 o 
   3   1  18       16.62       16.73      3.65 o 
  -4   2  18        1.37       10.41      5.52 o 
  -3   2  18      133.75      131.66      9.79 o 
  -2   2  18       91.04       93.47      6.38 o 
  -1   2  18        6.05        3.60      2.38 o 
   0   2  18       14.50       17.61      2.60 o 
   1   2  18       65.51       64.55      3.89 o 
   2   2  18        1.95        3.30      2.57 o 
   3   2  18        2.73        4.95      3.03 o 
  -4   3  18       10.90       11.96      5.54 o 
  -3   3  18       13.58       12.09      5.14 o 
  -2   3  18        6.67        3.84      3.42 o 
  -1   3  18      145.09      134.54      5.44 o 
   0   3  18       13.45       16.74      2.65 o 
   1   3  18       66.69       71.97      4.09 o 
   2   3  18       16.62       20.15      3.51 o 
   3   3  18        1.35        3.76      2.99 o 
  -4   4  18        5.41       14.17      7.36 o 
  -3   4  18       16.53        5.37      4.70 o 
  -2   4  18       97.69       97.51      6.59 o 
  -1   4  18        3.15        7.35      2.93 o 
   0   4  18       71.53       55.67      3.65 o 
   1   4  18        1.10        0.04      2.23 o 
   2   4  18        5.61        5.53      2.79 o 
   3   4  18        0.00       -2.35      2.72 o 
  -4   5  18       66.16       94.50     15.19 o 
  -3   5  18       49.52       55.13      8.80 o 
  -2   5  18      103.91      111.56      7.03 o 
  -1   5  18        1.35        5.24      2.97 o 
   0   5  18      186.57      195.64      7.97 o 
   1   5  18        0.02       -1.32      2.04 o 
   2   5  18        1.84        1.11      2.71 o 
   3   5  18        4.06        4.76      3.66 o 
  -4   6  18        3.18        7.79      5.43 o 
  -3   6  18        5.36        5.15      6.51 o 
  -2   6  18        3.94        4.94      3.80 o 
  -1   6  18        5.29        3.31      2.82 o 
   0   6  18       73.72       92.37      4.93 o 
   1   6  18        7.00        4.51      2.41 o 
   2   6  18        0.02        2.17      3.11 o 
   3   6  18        2.02       -3.15      3.15 o 
  -4   7  18        5.31        3.64      7.16 o 
  -3   7  18       10.32       10.84      4.97 o 
  -2   7  18        0.01        7.79      4.48 o 
  -1   7  18        9.72        4.41      3.09 o 
   0   7  18       43.71       45.61      3.96 o 
   1   7  18       15.66       14.26      2.85 o 
   2   7  18        6.95       13.47      3.96 o 
   3   7  18        0.05       -3.58      3.58 o 
  -3   8  18       83.22       80.19      8.25 o 
  -2   8  18        1.69        4.19      4.39 o 
  -1   8  18       14.33       12.45      4.77 o 
   0   8  18        2.62       -3.02      3.02 o 
   1   8  18        2.13        0.47      2.54 o 
   2   8  18        5.75        0.73      3.15 o 
  -3   9  18       26.11       24.17      8.80 o 
  -2   9  18       38.03       43.00      7.30 o 
  -1   9  18        1.62        3.04      3.39 o 
   0   9  18        7.73        0.64      4.16 o 
   1   9  18       12.24        8.21      3.60 o 
   2   9  18        1.06        4.78      3.71 o 
  -3  10  18        0.61       -3.05      6.69 o 
  -2  10  18       14.18        9.96      6.57 o 
  -1  10  18        2.23        6.33      3.87 o 
   0  10  18      120.88      140.07      9.74 o 
   1  10  18       16.92       16.87      4.56 o 
   2  10  18        1.79        5.20      3.60 o 
  -3  11  18        1.28        6.22      7.80 o 
  -2  11  18       68.06       81.17      8.42 o 
  -1  11  18        1.23        5.41      4.39 o 
   0  11  18       73.68       86.50      8.35 o 
   1  11  18       25.16       23.31      5.95 o 
   2  11  18        0.63        0.41      4.44 o 
  -2  12  18        9.92        5.51      6.63 o 
  -1  12  18       23.20       26.10      9.09 o 
   0  12  18        0.36        1.51      4.30 o 
   1  12  18       12.19       15.57      5.47 o 
  -1  13  18        4.24       -4.34      6.16 o 
   0  13  18        1.71       -3.83      4.24 o 
  -3   0  19       10.15       11.56      7.39 o 
  -1   0  19        2.09        1.64      3.52 o 
   1   0  19        3.30       -1.78      2.98 o 
   3   0  19        2.76        5.37      6.16 o 
  -4   1  19       13.32        8.99      5.53 o 
  -3   1  19        1.28        9.79      8.45 o 
  -2   1  19       72.30       69.05      7.83 o 
  -1   1  19       57.34       54.25      5.41 o 
   0   1  19       14.62       14.55      2.69 o 
   1   1  19        0.87        3.77      2.19 o 
   2   1  19        0.37       -1.72      2.52 o 
   3   1  19        1.46       -1.03      2.94 o 
  -4   2  19        0.01        4.96      5.10 o 
  -3   2  19       49.28       43.64      7.21 o 
  -2   2  19       81.52       89.38      6.64 o 
  -1   2  19       70.57       73.95      5.20 o 
   0   2  19      129.59      117.21      6.28 o 
   1   2  19        2.74        0.73      2.16 o 
   2   2  19        0.91        1.50      2.74 o 
   3   2  19        0.56        5.33      3.45 o 
  -4   3  19       96.52       95.04      9.62 o 
  -3   3  19        0.03       -2.59      4.46 o 
  -2   3  19        8.14        7.34      3.64 o 
  -1   3  19        1.77        4.56      2.89 o 
   0   3  19       53.15       61.00      6.86 o 
   1   3  19        2.92        1.05      2.36 o 
   2   3  19        0.06        0.94      2.72 o 
   3   3  19        0.00        0.25      2.97 o 
  -4   4  19        2.45        3.42     11.17 o 
  -3   4  19       49.23       43.47      7.11 o 
  -2   4  19        5.15        9.17      3.72 o 
  -1   4  19      103.87      118.10      6.14 o 
   0   4  19       28.18       22.69      3.76 o 
   1   4  19       39.25       43.35      5.72 o 
   2   4  19        0.30       -0.64      2.57 o 
   3   4  19        0.39        0.15      4.28 o 
  -4   5  19        3.35        7.77      5.26 o 
  -3   5  19        0.00        1.42      4.78 o 
  -2   5  19       29.87       30.48      4.91 o 
  -1   5  19       35.17       24.14      3.79 o 
   0   5  19       17.23       15.98      3.14 o 
   1   5  19        4.22        6.41      2.70 o 
   2   5  19        7.55        5.23      3.07 o 
   3   5  19       11.41       14.01      4.39 o 
  -3   6  19        3.14       -3.04      4.39 o 
  -2   6  19        1.46       -2.89      2.89 o 
  -1   6  19        1.26        4.06      2.94 o 
   0   6  19        7.53        5.13      2.94 o 
   1   6  19        0.56       -0.39      2.51 o 
   2   6  19        6.70        9.71      3.86 o 
  -3   7  19        2.33       -3.92      4.33 o 
  -2   7  19       14.72       15.82      5.29 o 
  -1   7  19        3.28        0.42      3.09 o 
   0   7  19       75.60       97.20      9.11 o 
   1   7  19       60.43       52.78      6.30 o 
   2   7  19       15.19       14.34      4.24 o 
  -3   8  19        7.79        6.30      5.22 o 
  -2   8  19        1.15        4.46      4.52 o 
  -1   8  19        4.80        5.54      3.78 o 
   0   8  19       82.02       69.63      6.04 o 
   1   8  19       14.79       15.74      4.59 o 
   2   8  19       10.38        7.26      3.84 o 
  -3   9  19        0.46        3.75      6.86 o 
  -2   9  19       19.84       20.95      5.74 o 
  -1   9  19        0.11       -2.46      3.66 o 
   0   9  19       21.42       22.74      5.63 o 
   1   9  19       20.62       12.74      4.18 o 
   2   9  19        1.08        4.88      3.73 o 
  -2  10  19        0.10       -2.50      4.47 o 
  -1  10  19       14.94       19.86      4.80 o 
   0  10  19        0.67        5.29      7.36 o 
   1  10  19        0.13       -3.92      3.92 o 
  -2  11  19       26.69       20.35      5.97 o 
  -1  11  19        0.54        0.76      4.36 o 
   0  11  19        0.85        5.31      4.68 o 
   1  11  19        5.80        9.61     12.79 o 
  -1  12  19       36.63       30.91     10.09 o 
   0  12  19        0.00       -0.66      4.27 o 
  -4   0  20        0.77        0.41      7.80 o 
  -2   0  20       90.43       77.43     11.32 o 
   0   0  20        0.35        2.34      3.13 o 
   2   0  20        0.25       -0.89      4.25 o 
  -4   1  20       33.59       27.56     12.93 o 
  -3   1  20       18.62       22.49      7.19 o 
  -2   1  20       43.59       31.70      6.33 o 
  -1   1  20        0.75        1.06      2.87 o 
   0   1  20       62.91       70.32      5.15 o 
   1   1  20        0.02       -0.05      2.65 o 
   2   1  20        0.57       -0.35      2.74 o 
  -4   2  20       15.53       32.04      7.41 o 
  -3   2  20      209.98      245.84     13.33 o 
  -2   2  20        3.17        2.28      3.50 o 
  -1   2  20       38.70       46.50      4.68 o 
   0   2  20      111.11      119.42      6.01 o 
   1   2  20       57.63       59.45      5.12 o 
   2   2  20        1.41       -1.42      2.76 o 
  -3   3  20        6.69        2.40      8.98 o 
  -2   3  20        8.53        7.79      4.00 o 
  -1   3  20        9.25        8.97      3.71 o 
   0   3  20        6.55        6.76      3.05 o 
   1   3  20        0.59       -0.90      2.65 o 
   2   3  20        0.16        1.50      3.40 o 
  -3   4  20        8.19        9.11      5.24 o 
  -2   4  20        0.87        1.86      3.45 o 
  -1   4  20        3.52        5.87      3.76 o 
   0   4  20        2.79       -0.69      2.88 o 
   1   4  20       17.29       19.45      3.67 o 
   2   4  20        0.33        2.25      3.08 o 
  -3   5  20        9.12        5.26      5.43 o 
  -2   5  20      108.33      115.14      9.77 o 
  -1   5  20        0.02       -1.24      3.51 o 
   0   5  20        1.53        2.54      2.85 o 
   1   5  20        2.37        7.61      3.57 o 
   2   5  20        0.94        1.59      2.93 o 
  -3   6  20       13.53       15.76      5.89 o 
  -2   6  20        4.17        4.02      5.92 o 
  -1   6  20        1.22        3.51      3.65 o 
   0   6  20        7.14        4.94      3.17 o 
   1   6  20       17.81       15.98      4.52 o 
   2   6  20        0.03       -3.32      3.32 o 
  -3   7  20        0.52        0.05      4.83 o 
  -2   7  20        1.97       -3.33      4.39 o 
  -1   7  20        0.04       -2.01      3.10 o 
   0   7  20        8.42       12.66      4.08 o 
   1   7  20        0.93        4.38      3.57 o 
   2   7  20       14.99       18.72      4.64 o 
  -3   8  20       34.24       22.98      6.66 o 
  -2   8  20        4.57        9.43      5.24 o 
  -1   8  20        8.43       14.74      4.85 o 
   0   8  20        0.11        4.89      3.76 o 
   1   8  20        3.44       10.09      4.85 o 
  -2   9  20        6.26        0.78      8.07 o 
  -1   9  20        1.72        7.82      4.14 o 
   0   9  20        1.12        2.20      4.35 o 
   1   9  20        0.02       -0.14      4.56 o 
  -2  10  20       90.13      106.02      9.24 o 
  -1  10  20        3.50        7.59      4.03 o 
   0  10  20        0.53       -2.95      4.42 o 
   1  10  20       22.35       29.94      6.55 o 
  -1  11  20        2.41        7.73      4.94 o 
   0  11  20       56.29       61.23     17.22 o 
  -3   0  21       98.99      105.71     13.79 o 
  -1   0  21       53.75       52.90      7.24 o 
   1   0  21        6.01        1.73      4.31 o 
  -3   1  21        0.03        5.12      5.36 o 
  -2   1  21       23.01       37.70      9.39 o 
  -1   1  21        1.84       -2.51      3.59 o 
   0   1  21        2.49        6.45      4.40 o 
   1   1  21        0.05        1.24      3.03 o 
   2   1  21        4.97        8.37      3.41 o 
  -3   2  21       46.31       38.45      7.13 o 
  -2   2  21        7.33        9.63      5.98 o 
  -1   2  21       20.30       39.07     13.29 o 
   0   2  21        8.16       -1.45      3.34 o 
   1   2  21       16.68       14.14      3.57 o 
   2   2  21        1.26        5.32      3.25 o 
  -3   3  21        0.01       -0.87      4.47 o 
  -2   3  21        7.83       11.58      6.28 o 
  -1   3  21        0.02       -2.47      4.23 o 
   0   3  21       14.57       16.48      5.14 o 
   1   3  21        7.09        2.43      3.46 o 
   2   3  21        1.26       -1.92      2.91 o 
  -3   4  21        5.26        3.49      4.83 o 
  -2   4  21        2.29        1.84      4.23 o 
  -1   4  21        2.50       -3.32      4.28 o 
   0   4  21        0.17       -1.22      3.30 o 
   1   4  21        2.56        1.44      3.02 o 
   2   4  21        2.36        2.09      3.37 o 
  -3   5  21       17.45       25.86      6.72 o 
  -2   5  21       15.71       15.14      5.73 o 
  -1   5  21        0.56       -2.70      3.72 o 
   0   5  21        1.71        0.37      3.48 o 
   1   5  21       20.54       12.90      4.50 o 
   2   5  21        0.19        1.48      3.20 o 
  -2   6  21        1.47       -5.13      6.13 o 
  -1   6  21        5.05        2.88      4.55 o 
   0   6  21        0.00       -1.82      3.25 o 
   1   6  21       22.32       33.94      4.53 o 
  -2   7  21       25.86       17.92     13.55 o 
  -1   7  21        0.75        2.26      3.78 o 
   0   7  21        8.11        6.81      3.79 o 
   1   7  21        1.25        5.48      4.54 o 
  -2   8  21        8.16       19.90      5.85 o 
  -1   8  21        1.40       -0.33      3.68 o 
   0   8  21        2.11        1.15      3.64 o 
   1   8  21        1.96        3.09      4.78 o 
  -1   9  21        1.83        5.74      4.14 o 
   0   9  21       12.42        6.85      5.14 o 
  -2   0  22       40.29       29.21      9.56 o 
   0   0  22       46.14       46.22     10.50 o 
  -3   1  22       17.53       14.15      6.16 o 
  -2   1  22        7.81        5.33      7.77 o 
  -1   1  22        1.66       -0.43      4.73 o 
   0   1  22       16.45       12.53      6.83 o 
   1   1  22        2.84        3.81      4.39 o 
  -2   2  22        0.01        7.07      5.12 o 
  -1   2  22        0.04       -0.06      4.70 o 
   0   2  22        8.34        9.00      4.07 o 
   1   2  22        5.35        5.88      3.28 o 
  -2   3  22        0.09       -1.23      4.38 o 
  -1   3  22       11.72       10.53      5.55 o 
   0   3  22        2.76        0.93      3.61 o 
   1   3  22       22.63       25.58      4.47 o 
  -2   4  22       14.38       12.11      9.80 o 
  -1   4  22       11.88       24.13      6.43 o 
   0   4  22        0.78        3.22      4.63 o 
   1   4  22        0.45       -1.64      3.12 o 
  -2   5  22       11.16       20.41      5.86 o 
  -1   5  22       12.96       12.27      5.49 o 
   0   5  22        1.88       -2.21      3.83 o 
   1   5  22        2.20        3.47      3.79 o 
  -2   6  22        7.89        7.49      5.28 o 
  -1   6  22        0.18       -2.68      4.52 o 
   0   6  22        5.28        5.55      4.10 o 
  -1   7  22        1.53        6.08      5.16 o 
   0   7  22       14.00       16.89      6.53 o 
  -1   0  23        1.78        5.40      7.27 o 
  -2   1  23        0.48       13.11      5.81 o 
  -1   1  23       12.11       15.34      5.67 o 
   0   1  23        0.25        2.40      5.84 o 
  -2   2  23       25.35       38.64     10.56 o 
  -1   2  23        3.27        0.33      5.81 o 
   0   2  23       12.00       10.61      5.43 o 
  -1   3  23        0.88        6.83      5.33 o 
   0   3  23        0.56        3.37      3.89 o 
  -1   4  23       30.03       35.89      7.29 o 
   0   4  23        5.00        7.57      4.38 o 
                                                 
